# Supplementary material for: A one-dimensional copper(II) phenyl­ene­diphospho­nate: catena-poly[[(1,10-phenanthroline-κ2 N,N′)copper(II)]-μ3-[m-phenyl­enediphospho­nato-κ3 O:O′:O′′]]
Source: Acta Crystallogr Sect E Struct Rep Online. 2010 Sep 30;66(Pt 10):m1304–5. doi: 10.1107/S1600536810037359 (PMC2983280; doi:10.1107/S1600536810037359)
Supplement: Supplementary file 1 [file e-66-m1304-sup1.cif]

##############################################################################
###                                                                        ###
###        Electronic paper (Acta Crystallographica Section E)             ###
###                                                                        ###
##############################################################################
#                                                                            #
# This CIF contains the data in a paper accepted for publication in Acta     #
# Crystallographica Section E. It conforms to the requirements of Notes      #
# for Authors for Section E, and has been peer reviewed under the auspices   #
# of the IUCr Commission on Journals.                                        #
#                                                                            #
# Full details of the Crystallographic Information File format               #
# are given in the paper "The Crystallographic Information File (CIF):       #
# a New Standard Archive File for Crystallography" by S. R. Hall, F. H.      #
# Allen and I. D. Brown [Acta Cryst. (1991), A47, 655-685].                  #
#                                                                            #
# The current version of the core CIF dictionary is obtainable from          #
# ftp://ftp.iucr.org/pub/cif_core.dic. The current version number is 2.4.    #
#                                                                            #
# Software is freely available for graphical display of the structure(s) in  #
# this CIF.  For information consult the CIF home page http://www.iucr.org/  #
# cif/home.html                                                              #
#                                                                            #
# This file may be used for bona fide research purposes within the           #
# scientific community so long as proper attribution is given to the journal # 
# article from which it was obtained.                                        #
#                                                                            #
##############################################################################
                                             
data_I
_audit_creation_method     SHELXL-97
_chemical_name_systematic
;
<i>catena</i>-poly[[(1,10-phenanthroline-\k^2^<i>N</i>,<i>N</i>')copper(II)]-
\m~3~-[<i>m</i>-phenylenediphosphonato-\k^3^<i>O</i>:<i>O</i>':<i>O</i>'']]
;
_chemical_name_common     ?
_chemical_formula_moiety     'C18 H14 Cu N2 O6 P2'
_chemical_formula_sum     'C18 H14 Cu N2 O6 P2'
_chemical_formula_iupac     '[Cu (C12 H8 N2) (C6 H6 O6 P2)]'
_chemical_formula_weight     479.79
_chemical_melting_point     ?
_symmetry_cell_setting     triclinic
_symmetry_space_group_name_H-M     'P -1'
_symmetry_space_group_name_Hall     '-P 1'
loop_
    _symmetry_equiv_pos_as_xyz
    'x, y, z'
    '-x, -y, -z'
_cell_length_a     8.6142(10)
_cell_length_b     9.0554(10)
_cell_length_c     12.1094(13)
_cell_angle_alpha     99.688(2)
_cell_angle_beta     106.542(2)
_cell_angle_gamma     98.184(2)
_cell_volume     874.30(17)
_cell_formula_units_Z     2
_cell_measurement_reflns_used     5367
_cell_measurement_theta_min     2.33
_cell_measurement_theta_max     28.35
_cell_measurement_temperature     98.0(2)
_exptl_crystal_description     block
_exptl_crystal_colour     blue
_exptl_crystal_size_max     0.35
_exptl_crystal_size_mid     0.30
_exptl_crystal_size_min     0.21
_exptl_crystal_density_diffrn     1.823
_exptl_crystal_density_meas     1.81(2)
_exptl_crystal_density_method     'not measured'
_exptl_crystal_F_000     486
_exptl_absorpt_coefficient_mu     1.475
_exptl_absorpt_correction_type     multi-scan
_exptl_absorpt_process_details     '(SADABS; Bruker, 1998)'
_exptl_absorpt_correction_T_min     0.626
_exptl_absorpt_correction_T_max     0.747
_exptl_special_details     ?
_diffrn_ambient_temperature     98(2)
_diffrn_radiation_type     MoK\a
_diffrn_radiation_wavelength     0.71073
_diffrn_radiation_source     'fine-focus sealed tube'
_diffrn_radiation_monochromator     graphite
_diffrn_measurement_device_type     'Bruker APEX CCD area-detector'
_diffrn_measurement_method     '\f and \w scans'
_diffrn_detector_area_resol_mean     ?
_diffrn_reflns_number     8704
_diffrn_reflns_av_R_equivalents     0.0181
_diffrn_reflns_av_sigmaI/netI     0.0248
_diffrn_reflns_theta_min     1.80
_diffrn_reflns_theta_max     28.08
_diffrn_reflns_theta_full     28.08
_diffrn_measured_fraction_theta_max     0.988
_diffrn_measured_fraction_theta_full     0.988
_diffrn_reflns_limit_h_min     -11
_diffrn_reflns_limit_h_max     11
_diffrn_reflns_limit_k_min     -11
_diffrn_reflns_limit_k_max     11
_diffrn_reflns_limit_l_min     -15
_diffrn_reflns_limit_l_max     15
_diffrn_standards_number     0
_diffrn_standards_interval_count     .
_diffrn_standards_interval_time     .
_diffrn_standards_decay_%     ?
_refine_special_details
;
Refinement of <i>F</i>^2^ against ALL reflections. The weighted <i>R</i>-factor
<i>wR</i> and goodness of fit <i>S</i> are based on <i>F</i>^2^, conventional
<i>R</i>-factors <i>R</i> are based on <i>F</i>, with <i>F</i> set to zero for
negative <i>F</i>^2^. The threshold expression of <i>F</i>^2^ >
\s(<i>F</i>^2^) is used only for calculating <i>R</i>-factors(gt) <i>etc</i>.
and is not relevant to the choice of reflections for refinement.
<i>R</i>-factors based on <i>F</i>^2^ are statistically about twice as large
as those based on <i>F</i>, and <i>R</i>- factors based on ALL data will be
even larger.
;
_reflns_number_total     4190
_reflns_number_gt     4042
_reflns_threshold_expression     >2\s(I)
_refine_ls_structure_factor_coef     Fsqd
_refine_ls_matrix_type     full
_refine_ls_R_factor_all     0.0345
_refine_ls_R_factor_gt     0.0332
_refine_ls_wR_factor_gt     0.0857
_refine_ls_wR_factor_ref     0.0866
_refine_ls_goodness_of_fit_ref     1.089
_refine_ls_restrained_S_all     1.089
_refine_ls_number_reflns     4190
_refine_ls_number_parameters     262
_refine_ls_number_restraints     0
_refine_ls_hydrogen_treatment     constr
_refine_ls_weighting_scheme     calc
_refine_ls_weighting_details
         'calc w=1/[\s^2^(Fo^2^)+(0.0425P)^2^+1.0147P] where P=(Fo^2^+2Fc^2^)/3'
_atom_sites_solution_hydrogens     geom
_atom_sites_solution_primary     direct
_atom_sites_solution_secondary     difmap
_refine_ls_shift/su_max     0.001
_refine_ls_shift/su_mean     0.000
_refine_diff_density_max     0.711
_refine_diff_density_min     -0.666
_refine_ls_extinction_method     none
_refine_ls_extinction_coef     ?
loop_
    _atom_type_symbol
    _atom_type_description
    _atom_type_scat_dispersion_real
    _atom_type_scat_dispersion_imag
    _atom_type_scat_source
    'C' 'C' 0.0033 0.0016
                         'International Tables Vol C Tables 4.2.6.8 and 6.1.1.4'
    'H' 'H' 0.0000 0.0000
                         'International Tables Vol C Tables 4.2.6.8 and 6.1.1.4'
    'N' 'N' 0.0061 0.0033
                         'International Tables Vol C Tables 4.2.6.8 and 6.1.1.4'
    'O' 'O' 0.0106 0.0060
                         'International Tables Vol C Tables 4.2.6.8 and 6.1.1.4'
    'P' 'P' 0.1023 0.0942
                         'International Tables Vol C Tables 4.2.6.8 and 6.1.1.4'
    'Cu' 'Cu' 0.3201 1.2651
                         'International Tables Vol C Tables 4.2.6.8 and 6.1.1.4'
_computing_data_collection     'SMART (Bruker, 1998)'
_computing_cell_refinement     'SAINT (Bruker, 1998)'
_computing_data_reduction     'SAINT (Bruker, 1998)'
_computing_structure_solution     'SHELXS97 (Sheldrick, 2008)'
_computing_structure_refinement     'SHELXL97 (Sheldrick, 2008)'
_computing_molecular_graphics     'CrystalMaker (Palmer, 2006)'
_computing_publication_material     'SHELXTL (Sheldrick, 2008)'
loop_
    _atom_site_type_symbol
    _atom_site_label
    _atom_site_fract_x
    _atom_site_fract_y
    _atom_site_fract_z
    _atom_site_U_iso_or_equiv
    _atom_site_adp_type
    _atom_site_calc_flag
    _atom_site_refinement_flags
    _atom_site_occupancy
    _atom_site_disorder_assembly
    _atom_site_disorder_group
    Cu Cu1 0.32660(3) 0.82971(3) 0.58802(2) 0.01190(8) Uani d . 1 . .
    P P1 0.32369(6) 1.03977(6) 0.85348(4) 0.01186(11) Uani d . 1 . .
    P P2 -0.33649(6) 1.05190(6) 0.64714(4) 0.01144(11) Uani d . 1 . .
    O O1 0.31787(17) 1.03279(17) 0.72590(12) 0.0148(3) Uani d . 1 . .
    O O2 0.33003(18) 0.88390(17) 0.88644(13) 0.0163(3) Uani d . 1 . .
    H H2 0.3720 0.8969 0.9599 0.025 Uiso calc R 1 . .
    O O3 0.46333(18) 1.16671(18) 0.94061(13) 0.0162(3) Uani d . 1 . .
    O O4 -0.43602(17) 0.89210(17) 0.62759(13) 0.0138(3) Uani d . 1 . .
    O O5 -0.44080(17) 1.17467(17) 0.67394(13) 0.0151(3) Uani d . 1 . .
    H H5 -0.5181 1.1348 0.6956 0.023 Uiso calc R 1 . .
    O O6 -0.26911(17) 1.08135(18) 0.54895(13) 0.0151(3) Uani d . 1 . .
    N N1 0.0864(2) 0.7410(2) 0.55889(15) 0.0134(3) Uani d . 1 . .
    N N2 0.3570(2) 0.6720(2) 0.68729(15) 0.0138(3) Uani d . 1 . .
    C C1 0.1322(2) 1.0872(2) 0.86658(17) 0.0124(4) Uani d . 1 . .
    C C2 -0.0105(2) 1.0504(2) 0.76856(17) 0.0130(4) Uani d . 1 . .
    H H2A -0.0062 1.0002 0.6943 0.016 Uiso calc R 1 . .
    C C3 -0.1596(2) 1.0864(2) 0.77792(17) 0.0122(4) Uani d . 1 . .
    C C4 -0.1667(2) 1.1571(2) 0.88791(18) 0.0145(4) Uani d . 1 . .
    H H4 -0.2678 1.1808 0.8953 0.017 Uiso calc R 1 . .
    C C5 -0.0249(3) 1.1930(2) 0.98692(18) 0.0160(4) Uani d . 1 . .
    H H5A -0.0298 1.2404 1.0617 0.019 Uiso calc R 1 . .
    C C6 0.1235(2) 1.1592(2) 0.97584(18) 0.0143(4) Uani d . 1 . .
    H H6 0.2198 1.1853 1.0431 0.017 Uiso calc R 1 . .
    C C7 -0.0474(3) 0.7773(2) 0.49048(18) 0.0153(4) Uani d . 1 . .
    H H7 -0.0340 0.8447 0.4401 0.018 Uiso calc R 1 . .
    C C8 -0.2076(3) 0.7190(3) 0.49042(19) 0.0184(4) Uani d . 1 . .
    H H8 -0.3007 0.7471 0.4408 0.022 Uiso calc R 1 . .
    C C9 -0.2286(3) 0.6210(3) 0.56286(19) 0.0179(4) Uani d . 1 . .
    H H9 -0.3364 0.5812 0.5636 0.021 Uiso calc R 1 . .
    C C10 -0.0895(3) 0.5798(2) 0.63595(18) 0.0154(4) Uani d . 1 . .
    C C11 0.0661(2) 0.6437(2) 0.62948(18) 0.0134(4) Uani d . 1 . .
    C C12 -0.0956(3) 0.4795(3) 0.7153(2) 0.0187(4) Uani d . 1 . .
    H H12 -0.1994 0.4363 0.7209 0.022 Uiso calc R 1 . .
    C C13 0.0445(3) 0.4451(3) 0.78248(19) 0.0192(4) Uani d . 1 . .
    H H13 0.0370 0.3798 0.8353 0.023 Uiso calc R 1 . .
    C C14 0.2038(3) 0.5059(2) 0.77509(18) 0.0165(4) Uani d . 1 . .
    C C15 0.2133(3) 0.6059(2) 0.69964(18) 0.0138(4) Uani d . 1 . .
    C C16 0.3533(3) 0.4700(3) 0.83802(19) 0.0194(4) Uani d . 1 . .
    H H16 0.3534 0.4010 0.8891 0.023 Uiso calc R 1 . .
    C C17 0.4990(3) 0.5359(3) 0.82459(19) 0.0192(4) Uani d . 1 . .
    H H17 0.6005 0.5120 0.8659 0.023 Uiso calc R 1 . .
    C C18 0.4971(3) 0.6387(2) 0.74959(18) 0.0166(4) Uani d . 1 . .
    H H18 0.5988 0.6860 0.7430 0.020 Uiso calc R 1 . .
loop_
    _atom_site_aniso_label
    _atom_site_aniso_U_11
    _atom_site_aniso_U_22
    _atom_site_aniso_U_33
    _atom_site_aniso_U_12
    _atom_site_aniso_U_13
    _atom_site_aniso_U_23
    Cu1 0.00830(12) 0.01613(14) 0.01135(13) 0.00099(9) 0.00196(9) 0.00652(9)
    P1 0.0083(2) 0.0170(3) 0.0100(2) 0.00289(18) 0.00145(18) 0.00446(19)
    P2 0.0076(2) 0.0163(3) 0.0108(2) 0.00190(18) 0.00179(18) 0.00644(18)
    O1 0.0121(6) 0.0218(8) 0.0115(7) 0.0033(6) 0.0042(5) 0.0056(6)
    O2 0.0172(7) 0.0183(7) 0.0130(7) 0.0043(6) 0.0024(6) 0.0053(6)
    O3 0.0107(6) 0.0199(8) 0.0160(7) 0.0019(6) 0.0014(5) 0.0044(6)
    O4 0.0090(6) 0.0176(7) 0.0145(7) 0.0013(5) 0.0026(5) 0.0058(6)
    O5 0.0109(6) 0.0186(7) 0.0172(7) 0.0041(6) 0.0038(5) 0.0080(6)
    O6 0.0106(6) 0.0240(8) 0.0123(7) 0.0029(6) 0.0033(5) 0.0089(6)
    N1 0.0130(8) 0.0138(8) 0.0129(8) 0.0012(6) 0.0035(6) 0.0039(6)
    N2 0.0122(8) 0.0165(8) 0.0128(8) 0.0031(6) 0.0032(6) 0.0043(6)
    C1 0.0102(8) 0.0153(9) 0.0126(9) 0.0028(7) 0.0028(7) 0.0063(7)
    C2 0.0119(9) 0.0163(10) 0.0112(9) 0.0027(7) 0.0035(7) 0.0044(7)
    C3 0.0094(8) 0.0153(9) 0.0113(9) 0.0006(7) 0.0020(7) 0.0053(7)
    C4 0.0125(9) 0.0181(10) 0.0151(10) 0.0034(7) 0.0057(7) 0.0069(8)
    C5 0.0161(9) 0.0202(10) 0.0122(9) 0.0036(8) 0.0051(8) 0.0041(8)
    C6 0.0117(9) 0.0176(10) 0.0116(9) 0.0009(7) 0.0007(7) 0.0046(7)
    C7 0.0138(9) 0.0169(10) 0.0142(9) 0.0024(8) 0.0029(7) 0.0043(8)
    C8 0.0130(9) 0.0224(11) 0.0181(10) 0.0042(8) 0.0026(8) 0.0029(8)
    C9 0.0125(9) 0.0200(10) 0.0196(10) -0.0002(8) 0.0063(8) 0.0007(8)
    C10 0.0149(9) 0.0156(10) 0.0148(10) -0.0004(8) 0.0062(8) 0.0010(8)
    C11 0.0136(9) 0.0132(9) 0.0132(9) 0.0009(7) 0.0049(7) 0.0023(7)
    C12 0.0192(10) 0.0183(10) 0.0195(10) -0.0012(8) 0.0101(8) 0.0041(8)
    C13 0.0248(11) 0.0171(10) 0.0166(10) -0.0012(8) 0.0092(8) 0.0060(8)
    C14 0.0207(10) 0.0139(10) 0.0143(10) 0.0014(8) 0.0055(8) 0.0035(8)
    C15 0.0152(9) 0.0139(9) 0.0119(9) 0.0018(7) 0.0040(7) 0.0030(7)
    C16 0.0257(11) 0.0178(10) 0.0148(10) 0.0056(9) 0.0041(8) 0.0073(8)
    C17 0.0201(10) 0.0207(11) 0.0158(10) 0.0069(8) 0.0018(8) 0.0061(8)
    C18 0.0148(9) 0.0186(10) 0.0153(10) 0.0034(8) 0.0034(8) 0.0033(8)
_geom_special_details
;
 All esds (except the esd in the dihedral angle between two l.s. planes)
 are estimated using the full covariance matrix.  The cell esds are taken
 into account individually in the estimation of esds in distances, angles
 and torsion angles; correlations between esds in cell parameters are only
 used when they are defined by crystal symmetry.  An approximate (isotropic)
 treatment of cell esds is used for estimating esds involving l.s. planes.
;
loop_
    _geom_bond_atom_site_label_1
    _geom_bond_atom_site_label_2
    _geom_bond_site_symmetry_2
    _geom_bond_distance
    _geom_bond_publ_flag
    Cu1 O6 2_576 1.9339(15) ?
    Cu1 O4 1_655 1.9371(14) ?
    Cu1 N2 . 2.0142(18) ?
    Cu1 N1 . 2.0166(17) ?
    Cu1 O1 . 2.2918(15) ?
    P1 O1 . 1.5215(15) ?
    P1 O2 . 1.5341(16) ?
    P1 O3 . 1.5352(16) ?
    P1 C1 . 1.805(2) ?
    P2 O6 . 1.5092(15) ?
    P2 O4 . 1.5169(15) ?
    P2 O5 . 1.5741(15) ?
    P2 C3 . 1.803(2) ?
    O2 H2 . 0.8400 ?
    O4 Cu1 1_455 1.9371(14) ?
    O5 H5 . 0.8400 ?
    O6 Cu1 2_576 1.9340(15) ?
    N1 C7 . 1.333(3) ?
    N1 C11 . 1.354(3) ?
    N2 C18 . 1.333(3) ?
    N2 C15 . 1.356(3) ?
    C1 C2 . 1.396(3) ?
    C1 C6 . 1.401(3) ?
    C2 C3 . 1.400(3) ?
    C2 H2A . 0.9500 ?
    C3 C4 . 1.399(3) ?
    C4 C5 . 1.399(3) ?
    C4 H4 . 0.9500 ?
    C5 C6 . 1.393(3) ?
    C5 H5A . 0.9500 ?
    C6 H6 . 0.9500 ?
    C7 C8 . 1.406(3) ?
    C7 H7 . 0.9500 ?
    C8 C9 . 1.377(3) ?
    C8 H8 . 0.9500 ?
    C9 C10 . 1.411(3) ?
    C9 H9 . 0.9500 ?
    C10 C11 . 1.411(3) ?
    C10 C12 . 1.435(3) ?
    C11 C15 . 1.433(3) ?
    C12 C13 . 1.360(3) ?
    C12 H12 . 0.9500 ?
    C13 C14 . 1.437(3) ?
    C13 H13 . 0.9500 ?
    C14 C15 . 1.400(3) ?
    C14 C16 . 1.410(3) ?
    C16 C17 . 1.376(3) ?
    C16 H16 . 0.9500 ?
    C17 C18 . 1.404(3) ?
    C17 H17 . 0.9500 ?
    C18 H18 . 0.9500 ?
loop_
    _geom_angle_atom_site_label_1
    _geom_angle_atom_site_label_2
    _geom_angle_atom_site_label_3
    _geom_angle_site_symmetry_1
    _geom_angle_site_symmetry_3
    _geom_angle
    _geom_angle_publ_flag
    O6 Cu1 O4 2_576 1_655 96.46(6) ?
    O6 Cu1 N2 2_576 . 160.52(7) ?
    O4 Cu1 N2 1_655 . 90.51(7) ?
    O6 Cu1 N1 2_576 . 90.87(7) ?
    O4 Cu1 N1 1_655 . 171.94(7) ?
    N2 Cu1 N1 . . 81.49(7) ?
    O6 Cu1 O1 2_576 . 98.12(6) ?
    O4 Cu1 O1 1_655 . 91.46(6) ?
    N2 Cu1 O1 . . 99.88(6) ?
    N1 Cu1 O1 . . 90.82(6) ?
    O1 P1 O2 . . 111.95(9) ?
    O1 P1 O3 . . 112.39(9) ?
    O2 P1 O3 . . 112.01(9) ?
    O1 P1 C1 . . 107.19(9) ?
    O2 P1 C1 . . 106.22(9) ?
    O3 P1 C1 . . 106.62(9) ?
    O6 P2 O4 . . 115.35(9) ?
    O6 P2 O5 . . 110.16(8) ?
    O4 P2 O5 . . 110.15(8) ?
    O6 P2 C3 . . 106.07(9) ?
    O4 P2 C3 . . 109.09(9) ?
    O5 P2 C3 . . 105.48(9) ?
    P1 O1 Cu1 . . 128.96(9) ?
    P1 O2 H2 . . 109.5 ?
    P2 O4 Cu1 . 1_455 127.78(9) ?
    P2 O5 H5 . . 109.5 ?
    P2 O6 Cu1 . 2_576 138.73(9) ?
    C7 N1 C11 . . 118.57(18) ?
    C7 N1 Cu1 . . 128.72(15) ?
    C11 N1 Cu1 . . 112.34(13) ?
    C18 N2 C15 . . 118.12(18) ?
    C18 N2 Cu1 . . 128.83(15) ?
    C15 N2 Cu1 . . 112.63(13) ?
    C2 C1 C6 . . 118.83(18) ?
    C2 C1 P1 . . 120.67(15) ?
    C6 C1 P1 . . 120.50(15) ?
    C1 C2 C3 . . 121.07(18) ?
    C1 C2 H2A . . 119.5 ?
    C3 C2 H2A . . 119.5 ?
    C4 C3 C2 . . 119.43(18) ?
    C4 C3 P2 . . 120.71(15) ?
    C2 C3 P2 . . 119.75(15) ?
    C5 C4 C3 . . 119.92(18) ?
    C5 C4 H4 . . 120.0 ?
    C3 C4 H4 . . 120.0 ?
    C6 C5 C4 . . 120.02(19) ?
    C6 C5 H5A . . 120.0 ?
    C4 C5 H5A . . 120.0 ?
    C5 C6 C1 . . 120.71(19) ?
    C5 C6 H6 . . 119.6 ?
    C1 C6 H6 . . 119.6 ?
    N1 C7 C8 . . 122.1(2) ?
    N1 C7 H7 . . 118.9 ?
    C8 C7 H7 . . 118.9 ?
    C9 C8 C7 . . 119.4(2) ?
    C9 C8 H8 . . 120.3 ?
    C7 C8 H8 . . 120.3 ?
    C8 C9 C10 . . 119.79(19) ?
    C8 C9 H9 . . 120.1 ?
    C10 C9 H9 . . 120.1 ?
    C11 C10 C9 . . 116.6(2) ?
    C11 C10 C12 . . 118.5(2) ?
    C9 C10 C12 . . 124.91(19) ?
    N1 C11 C10 . . 123.45(19) ?
    N1 C11 C15 . . 116.48(18) ?
    C10 C11 C15 . . 120.06(19) ?
    C13 C12 C10 . . 121.23(19) ?
    C13 C12 H12 . . 119.4 ?
    C10 C12 H12 . . 119.4 ?
    C12 C13 C14 . . 121.2(2) ?
    C12 C13 H13 . . 119.4 ?
    C14 C13 H13 . . 119.4 ?
    C15 C14 C16 . . 117.0(2) ?
    C15 C14 C13 . . 118.7(2) ?
    C16 C14 C13 . . 124.3(2) ?
    N2 C15 C14 . . 123.71(19) ?
    N2 C15 C11 . . 115.95(18) ?
    C14 C15 C11 . . 120.34(19) ?
    C17 C16 C14 . . 119.2(2) ?
    C17 C16 H16 . . 120.4 ?
    C14 C16 H16 . . 120.4 ?
    C16 C17 C18 . . 119.7(2) ?
    C16 C17 H17 . . 120.1 ?
    C18 C17 H17 . . 120.1 ?
    N2 C18 C17 . . 122.1(2) ?
    N2 C18 H18 . . 118.9 ?
    C17 C18 H18 . . 118.9 ?
loop_
    _geom_torsion_atom_site_label_1
    _geom_torsion_atom_site_label_2
    _geom_torsion_atom_site_label_3
    _geom_torsion_atom_site_label_4
    _geom_torsion_site_symmetry_1
    _geom_torsion_site_symmetry_2
    _geom_torsion_site_symmetry_3
    _geom_torsion_site_symmetry_4
    _geom_torsion
    _geom_torsion_publ_flag
    O2 P1 O1 Cu1 . . . . -2.35(13) ?
    O3 P1 O1 Cu1 . . . . 124.73(10) ?
    C1 P1 O1 Cu1 . . . . -118.45(11) ?
    O6 Cu1 O1 P1 2_576 . . . 169.38(10) ?
    O4 Cu1 O1 P1 1_655 . . . -93.88(11) ?
    N2 Cu1 O1 P1 . . . . -3.11(12) ?
    N1 Cu1 O1 P1 . . . . 78.39(11) ?
    O6 P2 O4 Cu1 . . . 1_455 -106.17(11) ?
    O5 P2 O4 Cu1 . . . 1_455 19.28(13) ?
    C3 P2 O4 Cu1 . . . 1_455 134.62(11) ?
    O4 P2 O6 Cu1 . . . 2_576 97.16(15) ?
    O5 P2 O6 Cu1 . . . 2_576 -28.29(17) ?
    C3 P2 O6 Cu1 . . . 2_576 -141.97(14) ?
    O6 Cu1 N1 C7 2_576 . . . -16.18(18) ?
    N2 Cu1 N1 C7 . . . . -178.19(19) ?
    O1 Cu1 N1 C7 . . . . 81.95(18) ?
    O6 Cu1 N1 C11 2_576 . . . 171.00(14) ?
    N2 Cu1 N1 C11 . . . . 9.00(14) ?
    O1 Cu1 N1 C11 . . . . -90.87(14) ?
    O6 Cu1 N2 C18 2_576 . . . 110.8(2) ?
    O4 Cu1 N2 C18 1_655 . . . -0.45(18) ?
    N1 Cu1 N2 C18 . . . . 178.63(19) ?
    O1 Cu1 N2 C18 . . . . -92.02(18) ?
    O6 Cu1 N2 C15 2_576 . . . -76.9(2) ?
    O4 Cu1 N2 C15 1_655 . . . 171.83(14) ?
    N1 Cu1 N2 C15 . . . . -9.08(14) ?
    O1 Cu1 N2 C15 . . . . 80.27(14) ?
    O1 P1 C1 C2 . . . . 26.20(19) ?
    O2 P1 C1 C2 . . . . -93.64(17) ?
    O3 P1 C1 C2 . . . . 146.75(16) ?
    O1 P1 C1 C6 . . . . -154.87(16) ?
    O2 P1 C1 C6 . . . . 85.30(18) ?
    O3 P1 C1 C6 . . . . -34.31(19) ?
    C6 C1 C2 C3 . . . . 0.9(3) ?
    P1 C1 C2 C3 . . . . 179.87(16) ?
    C1 C2 C3 C4 . . . . -1.5(3) ?
    C1 C2 C3 P2 . . . . 174.77(16) ?
    O6 P2 C3 C4 . . . . 141.91(17) ?
    O4 P2 C3 C4 . . . . -93.26(18) ?
    O5 P2 C3 C4 . . . . 25.05(19) ?
    O6 P2 C3 C2 . . . . -34.34(19) ?
    O4 P2 C3 C2 . . . . 90.49(17) ?
    O5 P2 C3 C2 . . . . -151.21(16) ?
    C2 C3 C4 C5 . . . . 0.9(3) ?
    P2 C3 C4 C5 . . . . -175.41(16) ?
    C3 C4 C5 C6 . . . . 0.4(3) ?
    C4 C5 C6 C1 . . . . -1.0(3) ?
    C2 C1 C6 C5 . . . . 0.4(3) ?
    P1 C1 C6 C5 . . . . -178.59(16) ?
    C11 N1 C7 C8 . . . . 0.7(3) ?
    Cu1 N1 C7 C8 . . . . -171.75(16) ?
    N1 C7 C8 C9 . . . . -0.1(3) ?
    C7 C8 C9 C10 . . . . -0.2(3) ?
    C8 C9 C10 C11 . . . . -0.1(3) ?
    C8 C9 C10 C12 . . . . 179.7(2) ?
    C7 N1 C11 C10 . . . . -1.0(3) ?
    Cu1 N1 C11 C10 . . . . 172.65(16) ?
    C7 N1 C11 C15 . . . . 178.83(18) ?
    Cu1 N1 C11 C15 . . . . -7.6(2) ?
    C9 C10 C11 N1 . . . . 0.7(3) ?
    C12 C10 C11 N1 . . . . -179.16(19) ?
    C9 C10 C11 C15 . . . . -179.11(18) ?
    C12 C10 C11 C15 . . . . 1.0(3) ?
    C11 C10 C12 C13 . . . . -0.4(3) ?
    C9 C10 C12 C13 . . . . 179.7(2) ?
    C10 C12 C13 C14 . . . . -1.1(3) ?
    C12 C13 C14 C15 . . . . 2.0(3) ?
    C12 C13 C14 C16 . . . . -177.0(2) ?
    C18 N2 C15 C14 . . . . 0.7(3) ?
    Cu1 N2 C15 C14 . . . . -172.44(16) ?
    C18 N2 C15 C11 . . . . -179.11(18) ?
    Cu1 N2 C15 C11 . . . . 7.7(2) ?
    C16 C14 C15 N2 . . . . -2.1(3) ?
    C13 C14 C15 N2 . . . . 178.79(19) ?
    C16 C14 C15 C11 . . . . 177.76(19) ?
    C13 C14 C15 C11 . . . . -1.4(3) ?
    N1 C11 C15 N2 . . . . -0.1(3) ?
    C10 C11 C15 N2 . . . . 179.72(18) ?
    N1 C11 C15 C14 . . . . -179.95(18) ?
    C10 C11 C15 C14 . . . . -0.1(3) ?
    C15 C14 C16 C17 . . . . 1.3(3) ?
    C13 C14 C16 C17 . . . . -179.6(2) ?
    C14 C16 C17 C18 . . . . 0.6(3) ?
    C15 N2 C18 C17 . . . . 1.3(3) ?
    Cu1 N2 C18 C17 . . . . 173.27(16) ?
    C16 C17 C18 N2 . . . . -2.0(3) ?
loop_
    _geom_hbond_atom_site_label_D
    _geom_hbond_atom_site_label_H
    _geom_hbond_atom_site_label_A
    _geom_hbond_site_symmetry_A
    _geom_hbond_distance_DH
    _geom_hbond_distance_HA
    _geom_hbond_distance_DA
    _geom_hbond_angle_DHA
    O2 H2 O3 2_677 0.84 1.81 2.489(2) 136.4
    O5 H5 O1 1_455 0.84 1.74 2.574(2) 172.8
data_global
_journal_date_recd_electronic     2010-08-04
_journal_date_accepted     2010-09-17
_journal_name_full     'Acta Crystallographica, Section E'
_journal_year     2010
_journal_volume     66
_journal_issue     10
_journal_page_first     m1304
_journal_page_last     m1305
_journal_paper_category     QM
_journal_coeditor_code     PK2259
_publ_contact_author_name     'Jon Zubieta'
_publ_contact_author_address
;
Department of Chemistry, Syracuse University, Syracuse, New York 13244 USA
;
_publ_contact_author_email     'jazubiet@syr.edu'
_publ_contact_author_fax     ?
_publ_contact_author_phone     ?
_publ_section_title
;\
A one-dimensional copper(II) phenylenediphosphonate:
<i>catena</i>-poly[[(1,10-phenanthroline-\k^2^<i>N</i>,<i>N</i>')copper(II)]-\
\m~3~-[<i>m</i>-phenylenediphosphonato-\k^3^<i>O</i>:<i>O</i>':<i>O</i>'']]
;
loop_
    _publ_author_name
    _publ_author_footnote
    _publ_author_address
    'DeBurgomaster, Paul' .
;
Department of Chemistry, Syracuse University, Syracuse, New York 13244
USA
;
    'Zubieta, Jon' .
;
Department of Chemistry, Syracuse University, Syracuse, New York 13244
USA
;
