# Supplementary material for: A one-dimensional copper(II) phenyl­ene­diphospho­nate: catena-poly[[(1,10-phenanthroline-κ2 N,N′)copper(II)]-μ3-[m-phenyl­enediphospho­nato-κ3 O:O′:O′′]]
Source: Acta Crystallogr Sect E Struct Rep Online. 2010 Sep 30;66(Pt 10):m1304–5. doi: 10.1107/S1600536810037359 (PMC2983280; doi:10.1107/S1600536810037359)
Supplement: Supplementary file 2 [file e-66-m1304-Isup2.hkl]

# 
# h,k,l, Fc-squared, Fo-squared, sigma(Fo-squared) and status flag 
# 
data_I
_shelx_title ' P-1 in P-1' 
_shelx_refln_list_code          4 
_shelx_F_calc_maximum      171.10 
_exptl_crystal_F_000       486.00 
_reflns_d_resolution_high  0.7551 
 
loop_ 
 _symmetry_equiv_pos_as_xyz 
 'x, y, z' 
 '-x, -y, -z' 
 
_cell_length_a     8.6142 
_cell_length_b     9.0554 
_cell_length_c    12.1094 
_cell_angle_alpha  99.688 
_cell_angle_beta  106.542 
_cell_angle_gamma  98.184 
 
_shelx_F_squared_multiplier     1.000 
 
loop_ 
 _refln_index_h 
 _refln_index_k 
 _refln_index_l 
 _refln_F_squared_calc 
 _refln_F_squared_meas 
 _refln_F_squared_sigma 
 _refln_observed_status 
   1   0   0      873.31     1055.93     16.23 o 
   2   0   0      839.05      838.42     26.36 o 
   3   0   0     6873.36     7242.95     83.10 o 
   4   0   0      479.97      463.68      7.73 o 
   5   0   0     2976.81     3101.87     46.94 o 
   6   0   0     4514.75     4673.30     55.59 o 
   7   0   0      675.92      638.71     12.36 o 
   8   0   0     1579.56     1558.32     24.01 o 
   9   0   0     2430.17     2470.55     35.51 o 
  10   0   0      121.24      128.17      6.19 o 
 -10   1   0      595.96      581.15     17.50 o 
  -9   1   0     1598.20     1594.31     31.86 o 
  -8   1   0      235.17      221.40      7.00 o 
  -7   1   0        7.75       13.14      2.02 o 
  -6   1   0     2903.16     3069.51     33.70 o 
  -5   1   0        3.91        5.94      2.39 o 
  -4   1   0     5467.93     5808.50     57.86 o 
  -3   1   0     6401.58     7011.44     67.97 o 
  -2   1   0        1.71       -0.71      0.71 o 
  -1   1   0    11792.46    12483.16    326.80 o 
   0   1   0     8106.53     8186.92    115.49 o 
   1   1   0       45.71       36.94      2.07 o 
   2   1   0     7706.70     8107.13    113.77 o 
   3   1   0     4893.88     5266.71     61.14 o 
   4   1   0      658.41      682.34     10.45 o 
   5   1   0     4245.37     4454.62     53.65 o 
   6   1   0     2615.30     2630.03     42.05 o 
   7   1   0     2690.77     2812.70     64.76 o 
   8   1   0     1401.50     1385.81     34.10 o 
   9   1   0      582.80      582.91     13.26 o 
  10   1   0       49.24       68.35      4.99 o 
 -10   2   0      118.27      117.47      8.02 o 
  -9   2   0       97.34       87.74      6.56 o 
  -8   2   0       94.62      100.13      6.32 o 
  -7   2   0      809.70      847.63     18.76 o 
  -6   2   0      143.06      154.95      4.75 o 
  -5   2   0      378.72      374.90      7.51 o 
  -4   2   0     2348.60     2371.90     29.95 o 
  -3   2   0     2311.76     2591.82     84.86 o 
  -2   2   0      203.62      120.71      2.97 o 
  -1   2   0     5061.15     4820.27     66.73 o 
   0   2   0     1238.67     1180.69     21.85 o 
   1   2   0     2343.06     2301.20     27.37 o 
   2   2   0     3898.40     3908.00     45.71 o 
   3   2   0       66.25       68.29      3.14 o 
   4   2   0     1277.82     1340.72     31.28 o 
   5   2   0     1237.00     1304.26     24.05 o 
   6   2   0      359.20      352.16      9.97 o 
   7   2   0      463.08      471.63     12.63 o 
   8   2   0       15.84       15.96      2.99 o 
   9   2   0       13.85       20.76      2.55 o 
  10   2   0      223.82      216.04      8.16 o 
 -10   3   0      176.74      151.12      8.87 o 
  -9   3   0      321.88      304.60     11.29 o 
  -8   3   0      139.78      131.68      6.80 o 
  -7   3   0      217.74      229.28      8.48 o 
  -6   3   0      676.35      605.12     14.47 o 
  -5   3   0      335.28      306.95      6.81 o 
  -4   3   0      261.59      299.55      6.37 o 
  -3   3   0     1725.57     2048.17     27.87 o 
  -2   3   0      288.75      375.07     10.16 o 
  -1   3   0       72.58       80.44      2.49 o 
   0   3   0     4273.50     4225.54     96.31 o 
   1   3   0      559.43      544.83      8.01 o 
   2   3   0      147.47      165.40      7.14 o 
   3   3   0      532.86      529.07      8.69 o 
   4   3   0        4.17        2.96      0.96 o 
   5   3   0       32.23       37.55      2.39 o 
   6   3   0        7.50        7.01      2.33 o 
   7   3   0       34.75       38.63      3.83 o 
   8   3   0      212.96      207.65      8.62 o 
 -10   4   0     1458.40     1482.17     44.02 o 
  -9   4   0      680.86      631.85     17.41 o 
  -8   4   0       48.59       51.98      4.46 o 
  -7   4   0      340.44      310.46     10.11 o 
  -6   4   0      343.61      334.29      7.89 o 
  -5   4   0      263.90      245.64      6.80 o 
  -4   4   0       77.22       42.43      3.71 o 
  -3   4   0        4.56        1.01      0.99 o 
  -2   4   0      601.66      613.88     10.50 o 
  -1   4   0     2517.40     2451.84     35.70 o 
   0   4   0      968.18      921.37     21.00 o 
   1   4   0        2.22        4.32      0.64 o 
   2   4   0     1018.27      923.89     13.21 o 
   3   4   0      763.19      804.78     12.28 o 
   4   4   0       61.04       45.90      4.75 o 
   5   4   0      342.81      316.83      7.23 o 
   6   4   0      158.48      142.80      6.27 o 
   7   4   0      840.23      801.88     26.65 o 
   8   4   0       30.01       31.97      6.11 o 
   9   4   0      288.75      287.70     16.23 o 
 -10   5   0      298.14      282.34     15.63 o 
  -9   5   0        2.48        8.49      2.23 o 
  -8   5   0      466.55      459.49     13.67 o 
  -7   5   0      857.08      823.66     15.07 o 
  -6   5   0      259.84      273.21      7.27 o 
  -5   5   0     1396.09     1335.76     20.00 o 
  -4   5   0     2444.74     2425.95     31.84 o 
  -3   5   0      634.65      710.40     11.65 o 
  -2   5   0     1127.27     1009.14     21.59 o 
  -1   5   0     1502.62     1516.03     20.10 o 
   0   5   0      241.96      189.75      6.39 o 
   1   5   0     1485.01     1404.20     24.93 o 
   2   5   0     1134.40     1112.08     15.73 o 
   3   5   0      695.03      644.23     43.50 o 
   4   5   0      654.04      594.39     16.40 o 
   5   5   0       66.82       61.18      5.76 o 
   6   5   0      114.08      114.69      8.89 o 
   7   5   0     1094.68     1092.48     33.49 o 
   8   5   0       63.49       60.94      7.88 o 
 -10   6   0        4.88       10.96      2.45 o 
  -9   6   0       57.65       67.04      5.33 o 
  -8   6   0      187.48      169.32      7.91 o 
  -7   6   0       52.74       45.75      3.33 o 
  -6   6   0      411.92      426.08     14.79 o 
  -5   6   0      500.61      455.42      9.78 o 
  -4   6   0       11.69        4.37      1.67 o 
  -3   6   0       73.42       64.44      3.04 o 
  -2   6   0       11.58        8.00      1.20 o 
  -1   6   0      908.89      912.23     13.39 o 
   0   6   0      991.99      922.42     18.71 o 
   1   6   0      977.82      884.53     18.41 o 
   2   6   0       37.06       31.13      5.15 o 
   3   6   0      855.61      805.26     42.39 o 
   4   6   0      212.82      207.86     10.31 o 
   5   6   0       47.82       53.08      4.11 o 
   6   6   0     1007.42     1008.59     31.54 o 
   7   6   0       13.92       14.76      4.74 o 
   8   6   0      140.07      142.66     11.40 o 
  -9   7   0       12.78       11.62      4.68 o 
  -8   7   0        2.14        1.29      1.02 o 
  -7   7   0       65.99       73.74      4.83 o 
  -6   7   0       21.37       24.76      2.52 o 
  -5   7   0       26.97       28.60      2.52 o 
  -4   7   0      139.30      146.62      4.98 o 
  -3   7   0      161.33      159.92      7.16 o 
  -2   7   0      272.44      251.41      8.94 o 
  -1   7   0      370.75      342.98     10.38 o 
   0   7   0       96.59      101.16      5.47 o 
   1   7   0      103.54       92.89      5.37 o 
   2   7   0      276.70      253.58     12.55 o 
   3   7   0       10.93        9.30      2.41 o 
   4   7   0        2.46        6.68      1.89 o 
   5   7   0       94.93       88.66      8.47 o 
   6   7   0        0.22        4.37      3.55 o 
   7   7   0      129.38      130.68     11.19 o 
  -9   8   0      303.62      327.72     13.13 o 
  -8   8   0       74.17       99.07      6.06 o 
  -7   8   0      193.55      182.13      6.66 o 
  -6   8   0     1101.60     1070.19     40.58 o 
  -5   8   0      421.28      404.58     13.07 o 
  -4   8   0       62.04       54.12      4.99 o 
  -3   8   0     1488.89     1450.53     28.80 o 
  -2   8   0      389.65      367.78     16.33 o 
  -1   8   0      101.06       90.91      5.76 o 
   0   8   0      810.11      755.95     18.09 o 
   1   8   0      206.92      183.27      8.57 o 
   2   8   0       26.15       27.82      3.31 o 
   3   8   0      747.43      727.75     30.65 o 
   4   8   0      123.02      124.44      6.70 o 
   5   8   0       20.58       30.59      5.59 o 
   6   8   0      358.54      385.37     18.89 o 
  -8   9   0      339.81      370.27     19.34 o 
  -7   9   0      395.55      446.34     27.20 o 
  -6   9   0      869.43      905.66     22.57 o 
  -5   9   0       27.87       26.48      4.08 o 
  -4   9   0      166.42      151.63     14.55 o 
  -3   9   0     1016.87      967.21     22.58 o 
  -2   9   0       24.08       28.57      4.03 o 
  -1   9   0      609.67      570.48     19.77 o 
   0   9   0     1763.40     1741.16     67.91 o 
   1   9   0        0.77        3.17      2.02 o 
   2   9   0     1770.82     1833.28     48.41 o 
   3   9   0       25.24       34.61      3.95 o 
   4   9   0        0.63        5.69      3.50 o 
   5   9   0      287.75      309.36     16.32 o 
  -7  10   0      794.01      843.90     24.05 o 
  -6  10   0      849.32      882.73     23.07 o 
  -5  10   0      255.08      237.23     12.10 o 
  -4  10   0      952.30      951.15     23.97 o 
  -3  10   0      341.14      340.60     12.60 o 
  -2  10   0      110.64      111.86      8.19 o 
  -1  10   0      846.66      874.63     23.93 o 
   0  10   0      437.62      457.65     14.75 o 
   1  10   0      176.39      187.69      8.73 o 
   2  10   0       63.59      101.15     10.44 o 
   3  10   0      528.69      553.33     24.94 o 
  -5  11   0      216.96      221.42     10.69 o 
  -4  11   0      278.32      270.32     15.51 o 
  -3  11   0      216.62      206.99     16.99 o 
  -2  11   0      130.72      144.31     13.81 o 
  -1  11   0      238.67      262.67     16.81 o 
   0  11   0       38.02       38.23      6.30 o 
   1  11   0      301.43      325.84     18.95 o 
  -2 -11   1       15.98       22.34      4.52 o 
   0 -11   1       73.81       93.61      9.84 o 
   1 -11   1       81.33       94.95      9.75 o 
   2 -11   1      467.23      481.36     24.72 o 
   3 -11   1      259.65      256.01     17.69 o 
   4 -11   1       85.10       84.19     10.76 o 
   5 -11   1      173.88      181.04     15.01 o 
  -4 -10   1      109.95      127.83     10.33 o 
  -3 -10   1      219.80      206.62     14.03 o 
  -2 -10   1       21.79       28.48      5.53 o 
  -1 -10   1      494.14      475.83     22.55 o 
   0 -10   1        0.37        6.69      2.11 o 
   1 -10   1       98.71      100.24      6.31 o 
   2 -10   1      381.68      375.69     12.99 o 
   3 -10   1      192.68      186.39     11.66 o 
   4 -10   1     1343.51     1381.47     29.83 o 
   5 -10   1       21.77       23.02      6.54 o 
   6 -10   1       86.97       92.33     10.85 o 
   7 -10   1      121.69      132.88     10.51 o 
  -4  -9   1       22.30       23.44      4.40 o 
  -3  -9   1      267.89      256.33     14.44 o 
  -2  -9   1      221.30      211.54      8.78 o 
  -1  -9   1        0.49        3.20      1.72 o 
   0  -9   1       96.67      101.70      8.62 o 
   1  -9   1      156.38      159.95      8.11 o 
   2  -9   1       10.34       11.75      3.03 o 
   3  -9   1      324.85      311.69     11.24 o 
   4  -9   1      147.28      142.13     12.06 o 
   5  -9   1       11.47       13.29      3.85 o 
   6  -9   1      310.12      338.77     26.28 o 
   7  -9   1      119.02      124.81     10.64 o 
   8  -9   1        0.04       10.27      3.76 o 
  -6  -8   1       87.50      107.48      9.57 o 
  -5  -8   1        0.41        4.46      1.51 o 
  -4  -8   1      621.50      654.37     17.00 o 
  -3  -8   1       64.97       80.52      5.38 o 
  -2  -8   1       17.40       26.10      3.12 o 
  -1  -8   1      310.25      296.05     10.15 o 
   0  -8   1        5.50        4.36      1.85 o 
   1  -8   1      395.32      357.66     15.45 o 
   2  -8   1     1749.02     1667.21     31.41 o 
   3  -8   1      470.06      381.28     11.88 o 
   4  -8   1       16.55       16.61      3.21 o 
   5  -8   1      215.35      215.81      9.18 o 
   6  -8   1        3.51        5.00      1.57 o 
   7  -8   1      376.36      381.22     12.12 o 
   8  -8   1      247.35      265.46     10.35 o 
   9  -8   1        4.46        5.42      1.54 o 
  -7  -7   1      791.37      921.25     31.20 o 
  -6  -7   1       28.57       35.94      5.90 o 
  -5  -7   1      532.62      542.57     14.79 o 
  -4  -7   1      801.17      849.58     26.71 o 
  -3  -7   1      168.88      140.18      6.59 o 
  -2  -7   1     2293.27     2233.36     59.12 o 
  -1  -7   1     1696.01     1742.72     31.50 o 
   0  -7   1      637.02      604.17     14.46 o 
   1  -7   1     2469.72     2217.50     50.94 o 
   2  -7   1     2929.94     2825.17     46.48 o 
   3  -7   1      148.15      162.84      7.80 o 
   4  -7   1     1536.13     1438.41     21.66 o 
   5  -7   1      777.26      752.00     13.99 o 
   6  -7   1      284.96      279.72     11.63 o 
   7  -7   1     1378.80     1372.84     42.19 o 
   8  -7   1      116.58      125.27      6.87 o 
   9  -7   1      618.28      642.03     23.36 o 
  -8  -6   1     1402.82     1572.61     45.05 o 
  -7  -6   1      857.89      819.97     27.72 o 
  -6  -6   1     1042.69      990.28     30.50 o 
  -5  -6   1     2144.94     2145.26     37.98 o 
  -4  -6   1       59.51       72.25      4.75 o 
  -3  -6   1     2073.19     2035.65     35.33 o 
  -2  -6   1     4268.06     4294.61     66.13 o 
  -1  -6   1      106.01       96.90      4.85 o 
   0  -6   1      604.95      498.39      8.60 o 
   1  -6   1     7108.46     7246.97     84.89 o 
   2  -6   1      653.80      581.93     10.11 o 
   3  -6   1     4816.92     4828.75     58.82 o 
   4  -6   1     2488.28     2467.78     32.87 o 
   5  -6   1      180.75      170.09      5.58 o 
   6  -6   1     2600.55     2594.37     42.79 o 
   7  -6   1     1021.30     1037.80     22.32 o 
   8  -6   1        5.85        1.28      3.45 o 
   9  -6   1     1621.68     1707.73     34.45 o 
  10  -6   1      298.83      275.71     12.24 o 
  -9  -5   1      439.36      487.04     21.73 o 
  -8  -5   1      246.15      242.93     14.06 o 
  -7  -5   1      274.49      241.06     13.20 o 
  -6  -5   1     1806.39     1854.28     33.58 o 
  -5  -5   1     1135.62     1156.73     22.99 o 
  -4  -5   1      282.33      260.31     18.21 o 
  -3  -5   1     3777.87     3681.05     91.37 o 
  -2  -5   1     1618.15     1617.35     21.65 o 
  -1  -5   1       46.11       29.13      1.55 o 
   0  -5   1     6159.07     6217.29     72.71 o 
   1  -5   1      693.92      601.25     11.44 o 
   2  -5   1     1288.90     1259.94     27.96 o 
   3  -5   1     8442.28     8741.21    101.83 o 
   4  -5   1     1628.78     1526.95     27.65 o 
   5  -5   1      746.58      716.20     12.73 o 
   6  -5   1     3182.93     3207.87     42.07 o 
   7  -5   1      663.62      614.13     15.58 o 
   8  -5   1      602.36      587.56     18.95 o 
   9  -5   1     1237.08     1244.79     27.41 o 
  10  -5   1       99.92      105.01      7.08 o 
  -9  -4   1      187.80      156.87     11.43 o 
  -8  -4   1      154.90      144.46     10.33 o 
  -7  -4   1      126.93      138.05      6.49 o 
  -6  -4   1     1511.93     1519.22     22.40 o 
  -5  -4   1      108.57      112.98      4.08 o 
  -4  -4   1      439.96      379.55      7.63 o 
  -3  -4   1      218.55      170.79      4.43 o 
  -2  -4   1       24.05       26.65      1.72 o 
  -1  -4   1      144.27      207.67      4.36 o 
   0  -4   1      781.88      778.52     19.35 o 
   1  -4   1      460.46      399.28      9.78 o 
   2  -4   1     3063.01     3182.78     38.68 o 
   3  -4   1      742.07      651.03     10.64 o 
   4  -4   1      149.71      151.61      4.51 o 
   5  -4   1     1506.66     1544.30     24.51 o 
   6  -4   1      827.77      816.07     21.25 o 
   7  -4   1       39.52       36.63      3.66 o 
   8  -4   1      570.53      554.50     19.86 o 
   9  -4   1      153.77      161.41      8.21 o 
  10  -4   1      242.57      265.17     11.29 o 
 -10  -3   1      135.33      164.12      8.40 o 
  -9  -3   1       18.08       20.77      2.66 o 
  -8  -3   1      653.82      620.30     15.82 o 
  -7  -3   1        1.22        1.02      1.91 o 
  -6  -3   1       43.10       42.32      2.77 o 
  -5  -3   1      290.84      292.37      8.11 o 
  -4  -3   1       41.03       36.92      2.96 o 
  -3  -3   1       26.80       16.18      1.48 o 
  -2  -3   1       87.15       59.25      2.24 o 
  -1  -3   1     2880.40     3105.45     36.90 o 
   0  -3   1     2163.43     2319.56     41.06 o 
   1  -3   1      684.05      638.78      9.26 o 
   2  -3   1      113.32      110.20      3.39 o 
   3  -3   1       43.96       39.27      3.22 o 
   4  -3   1       66.51       94.81      3.35 o 
   5  -3   1        1.95        0.24      1.38 o 
   6  -3   1      142.13      117.19      5.68 o 
   7  -3   1        2.14        4.53      1.74 o 
   8  -3   1       45.10       42.45      6.33 o 
   9  -3   1       53.30       58.02      5.61 o 
  10  -3   1       36.38       42.64      5.41 o 
 -10  -2   1      263.86      272.87      9.03 o 
  -9  -2   1      251.57      253.17      8.14 o 
  -8  -2   1       78.15       76.56      4.32 o 
  -7  -2   1      575.01      563.75     13.94 o 
  -6  -2   1      811.81      805.54     13.43 o 
  -5  -2   1        1.15        3.27      1.19 o 
  -4  -2   1      808.23      754.67     11.56 o 
  -3  -2   1     6761.40     7050.42     81.26 o 
  -2  -2   1      298.30      321.92      5.41 o 
  -1  -2   1     3928.06     4027.47     55.98 o 
   0  -2   1      790.37      909.91     11.57 o 
   1  -2   1     2199.89     2393.81     34.79 o 
   2  -2   1     2763.87     2939.29     35.04 o 
   3  -2   1      342.83      306.66      5.76 o 
   4  -2   1       55.75       69.03      2.72 o 
   5  -2   1      565.25      580.77      8.60 o 
   6  -2   1      201.79      185.24      5.75 o 
   7  -2   1      135.65      121.89      5.07 o 
   8  -2   1     1424.82     1436.50     28.67 o 
   9  -2   1       24.54       21.58      3.92 o 
  10  -2   1      588.31      577.45     17.80 o 
 -10  -1   1       54.90       52.07      4.24 o 
  -9  -1   1      372.31      379.42     16.96 o 
  -8  -1   1      950.84      928.77     16.64 o 
  -7  -1   1     1089.23     1120.80     17.95 o 
  -6  -1   1     2011.65     2075.10     33.94 o 
  -5  -1   1     1057.83     1110.36     16.11 o 
  -4  -1   1     6373.81     7218.12    118.62 o 
  -3  -1   1      167.28      233.44      5.46 o 
  -2  -1   1     2022.02     2262.12     32.60 o 
  -1  -1   1      160.21      155.44      3.13 o 
   0  -1   1      452.63      435.29      5.99 o 
   1  -1   1     3871.24     4647.72     50.87 o 
   2  -1   1     2752.94     2827.45     28.24 o 
   3  -1   1        4.40        3.61      0.88 o 
   4  -1   1     3602.80     4075.89     82.64 o 
   5  -1   1     2154.45     2317.40     25.37 o 
   6  -1   1     2469.30     2477.54     32.35 o 
   7  -1   1        7.66       11.76      2.93 o 
   8  -1   1      674.86      678.80     13.98 o 
   9  -1   1      201.37      189.61      7.37 o 
  10  -1   1      800.30      743.67     20.64 o 
 -10   0   1      106.67      122.27      7.69 o 
  -9   0   1      111.76      103.94      5.06 o 
  -8   0   1     1708.90     1726.99     25.74 o 
  -7   0   1       54.91       60.11      3.54 o 
  -6   0   1        2.37        5.69      1.15 o 
  -5   0   1     2133.54     2183.74     24.05 o 
  -4   0   1     3017.50     3238.83     51.78 o 
  -3   0   1      820.06      916.33     18.36 o 
  -2   0   1     6639.02     7653.99     76.57 o 
  -1   0   1     2411.97     2665.52     52.63 o 
   0   0   1     4806.17     5171.19    151.97 o 
   1   0   1     4200.67     4927.33     68.05 o 
   2   0   1        2.44        0.91      0.52 o 
   3   0   1     3969.71     4682.64     54.67 o 
   4   0   1     3213.49     3575.21     42.92 o 
   5   0   1      128.47      140.45      4.52 o 
   6   0   1       99.05       81.58      4.76 o 
   7   0   1     1866.59     1912.95     27.31 o 
   8   0   1       30.84       31.20      2.92 o 
   9   0   1      548.53      547.15     12.83 o 
  10   0   1      308.03      302.18      9.75 o 
 -11   1   1       58.81       64.68      6.02 o 
 -10   1   1        1.56        1.85      2.25 o 
  -9   1   1        4.66        7.52      2.53 o 
  -8   1   1       27.14       31.63      3.67 o 
  -7   1   1     1059.20     1015.44     20.84 o 
  -6   1   1      211.65      214.52      4.85 o 
  -5   1   1      115.70      107.84      3.17 o 
  -4   1   1        6.44       18.06      1.59 o 
  -3   1   1     1027.94     1128.75     15.05 o 
  -2   1   1      170.70      139.38      4.32 o 
  -1   1   1    10544.25    11150.46    126.48 o 
   0   1   1      279.75      265.20      5.33 o 
   1   1   1      393.72      410.43      8.37 o 
   2   1   1     1715.99     1877.25     66.94 o 
   3   1   1     4151.49     4464.61     64.31 o 
   4   1   1        2.29        4.98      1.83 o 
   5   1   1      555.71      545.89      9.36 o 
   6   1   1      131.47      148.43      6.32 o 
   7   1   1       20.47       19.95      3.02 o 
   8   1   1      450.51      441.14     10.72 o 
   9   1   1      238.28      211.36      7.62 o 
  10   1   1        1.36        4.81      3.67 o 
 -11   2   1      368.35      351.49     13.65 o 
 -10   2   1      287.20      284.19     11.56 o 
  -9   2   1       57.91       58.77      5.26 o 
  -8   2   1     1490.13     1479.41     28.77 o 
  -7   2   1       74.90       72.20      3.73 o 
  -6   2   1       13.82       10.24      1.70 o 
  -5   2   1     1352.01     1364.27     19.29 o 
  -4   2   1      917.10      886.62     19.20 o 
  -3   2   1      123.04      154.06      3.80 o 
  -2   2   1      636.42      579.15     13.21 o 
  -1   2   1     2166.20     2147.02     34.15 o 
   0   2   1    10705.25    10700.79    217.44 o 
   1   2   1     2507.74     2321.61     27.77 o 
   2   2   1      287.51      219.90     10.65 o 
   3   2   1        1.43        5.66      1.03 o 
   4   2   1     1515.98     1546.05     20.74 o 
   5   2   1      121.54      125.45      4.02 o 
   6   2   1     1336.52     1254.76     23.59 o 
   7   2   1      535.59      510.42     19.01 o 
   8   2   1      387.67      382.69     12.24 o 
   9   2   1        4.74       10.65      1.93 o 
 -11   3   1      255.58      233.59     11.05 o 
 -10   3   1       67.74       82.93      6.27 o 
  -9   3   1     1252.23     1254.70     26.91 o 
  -8   3   1      995.94     1020.20     22.17 o 
  -7   3   1      855.45      786.05     17.76 o 
  -6   3   1     3029.48     3119.87     41.10 o 
  -5   3   1     2595.26     2616.27     33.79 o 
  -4   3   1        0.23        0.95      0.92 o 
  -3   3   1     2442.15     2398.90     29.97 o 
  -2   3   1     2494.17     2520.24     30.81 o 
  -1   3   1      251.97      271.86      6.23 o 
   0   3   1      685.59      554.76     15.16 o 
   1   3   1      825.22      710.36      9.96 o 
   2   3   1      266.51      284.89      5.34 o 
   3   3   1     8815.66     9560.22    109.82 o 
   4   3   1     2565.96     2579.20     37.25 o 
   5   3   1      105.45      101.79      3.70 o 
   6   3   1      727.25      714.99     16.04 o 
   7   3   1      103.79       95.89      5.73 o 
   8   3   1      314.57      286.78     15.37 o 
   9   3   1       66.71       67.57      8.40 o 
 -10   4   1       18.40        9.98      2.34 o 
  -9   4   1     1643.42     1656.03     32.83 o 
  -8   4   1      146.17      133.34      6.74 o 
  -7   4   1      380.88      410.50      9.45 o 
  -6   4   1     3316.98     3437.16     53.54 o 
  -5   4   1      708.63      641.58     11.48 o 
  -4   4   1      690.20      811.25     12.90 o 
  -3   4   1     3521.16     3571.90     44.62 o 
  -2   4   1      790.09      812.76     14.56 o 
  -1   4   1     1476.15     1348.82     31.69 o 
   0   4   1     2122.69     2022.42     32.62 o 
   1   4   1      160.47      145.16      6.54 o 
   2   4   1     4300.57     4352.90     51.84 o 
   3   4   1     2294.16     2228.57     28.61 o 
   4   4   1      388.83      373.99      7.61 o 
   5   4   1      556.76      534.53     19.31 o 
   6   4   1      608.91      595.78     21.61 o 
   7   4   1       41.54       39.00      6.17 o 
   8   4   1      344.50      331.37     17.05 o 
   9   4   1      221.14      197.27     13.57 o 
 -10   5   1      180.54      172.42      8.80 o 
  -9   5   1      494.40      480.50     14.72 o 
  -8   5   1        7.68        8.84      2.86 o 
  -7   5   1      628.46      623.34     12.64 o 
  -6   5   1     1350.72     1244.35     19.62 o 
  -5   5   1      115.63      106.21      4.18 o 
  -4   5   1      198.26      174.67      5.06 o 
  -3   5   1     1546.70     1493.51     27.95 o 
  -2   5   1        3.01        4.12      0.93 o 
  -1   5   1      469.69      404.68     10.27 o 
   0   5   1     2458.19     2484.71     40.07 o 
   1   5   1       34.31       28.46      2.98 o 
   2   5   1      595.43      543.46     12.80 o 
   3   5   1     1646.69     1701.93     45.83 o 
   4   5   1       67.33       77.32      4.58 o 
   5   5   1       86.55       91.99      8.04 o 
   6   5   1      111.08      107.51      8.98 o 
   7   5   1      158.07      144.86     11.12 o 
   8   5   1       80.53       86.00      9.44 o 
 -10   6   1       12.13       16.46      3.84 o 
  -9   6   1        4.33        9.72      2.55 o 
  -8   6   1        5.99        7.81      2.23 o 
  -7   6   1       43.18       47.79      3.39 o 
  -6   6   1       57.85       59.23      3.52 o 
  -5   6   1        2.96        4.46      1.42 o 
  -4   6   1       20.52       20.47      1.99 o 
  -3   6   1        2.87        4.36      1.04 o 
  -2   6   1       30.87       31.83      1.70 o 
  -1   6   1      117.29      109.10      5.37 o 
   0   6   1      489.22      476.50     12.15 o 
   1   6   1        3.04        1.15      2.19 o 
   2   6   1       19.66       16.86      2.47 o 
   3   6   1        3.60        5.88      1.67 o 
   4   6   1      178.31      199.28     10.07 o 
   5   6   1        3.01        0.61      2.78 o 
   6   6   1       25.95       34.96      5.96 o 
   7   6   1       39.19       41.13      7.00 o 
 -10   7   1       37.64       46.64      4.62 o 
  -9   7   1        4.18        7.12      2.16 o 
  -8   7   1      941.96      896.44     21.07 o 
  -7   7   1      493.61      478.40     11.28 o 
  -6   7   1      136.77      131.34      5.16 o 
  -5   7   1      314.57      306.67      8.89 o 
  -4   7   1      245.19      218.52      8.70 o 
  -3   7   1      187.20      166.79     10.41 o 
  -2   7   1      655.54      599.50     26.92 o 
  -1   7   1      738.07      691.30     21.65 o 
   0   7   1      757.03      777.24     24.30 o 
   1   7   1      893.82      787.17     18.72 o 
   2   7   1      877.49      821.72     25.17 o 
   3   7   1       13.23       16.89      2.61 o 
   4   7   1       61.34       65.85      4.75 o 
   5   7   1      100.62      113.04      9.60 o 
   6   7   1        1.81       11.61      4.68 o 
  -9   8   1       70.42       80.65     15.14 o 
  -8   8   1      493.56      500.21     22.61 o 
  -7   8   1      368.37      374.75     13.32 o 
  -6   8   1      174.93      178.27      8.74 o 
  -5   8   1      693.08      685.28     18.00 o 
  -4   8   1      414.18      405.75     13.52 o 
  -3   8   1      989.77      939.18     21.45 o 
  -2   8   1     1420.39     1330.96     27.22 o 
  -1   8   1      253.50      267.39     10.02 o 
   0   8   1      308.07      289.09     18.34 o 
   1   8   1     1769.68     1774.27     33.85 o 
   2   8   1      273.99      245.92      9.50 o 
   3   8   1      257.76      256.55      9.86 o 
   4   8   1      564.66      565.19     15.88 o 
   5   8   1        1.43       12.68      4.28 o 
   6   8   1      893.71      934.66     33.01 o 
  -8   9   1      616.38      635.66     26.59 o 
  -7   9   1       37.32       33.47      4.71 o 
  -6   9   1      339.48      346.62     12.90 o 
  -5   9   1      185.83      176.33      8.89 o 
  -4   9   1       46.15       48.00      5.82 o 
  -3   9   1     1720.29     1640.54     32.94 o 
  -2   9   1      742.88      696.59     24.39 o 
  -1   9   1       31.60       31.08      4.01 o 
   0   9   1      484.05      474.11     14.56 o 
   1   9   1      287.67      256.43     10.24 o 
   2   9   1      619.46      689.20     18.41 o 
   3   9   1     1009.99     1071.79     60.31 o 
   4   9   1      264.54      296.41     16.14 o 
  -7  10   1      331.42      359.78     17.27 o 
  -6  10   1      359.32      364.19     29.05 o 
  -5  10   1       12.86       16.20      3.82 o 
  -4  10   1       30.46       28.86      4.89 o 
  -3  10   1      358.91      367.91     13.39 o 
  -2  10   1        0.07        2.12      1.96 o 
  -1  10   1      253.44      247.05     11.34 o 
   0  10   1       33.40       38.48      4.40 o 
   1  10   1       93.30      106.38     14.42 o 
   2  10   1      183.42      219.14      9.72 o 
   3  10   1      384.84      431.17     15.34 o 
  -5  11   1        5.97       13.14      3.30 o 
  -4  11   1      683.79      719.63     24.95 o 
  -3  11   1       16.71       19.68      4.07 o 
  -2  11   1      198.76      199.14     10.60 o 
  -1  11   1       72.27       97.11      6.82 o 
   0  11   1       42.25       48.89     13.98 o 
   1  11   1      288.86      327.92     12.63 o 
  -2 -11   2      711.04      813.49     33.59 o 
  -1 -11   2      178.79      184.31     13.75 o 
   0 -11   2      494.91      494.19     24.20 o 
   1 -11   2       89.25       95.93     11.64 o 
   2 -11   2       26.69       31.26      7.76 o 
   3 -11   2      177.03      181.53     15.01 o 
   4 -11   2      802.42      788.06     32.49 o 
   5 -11   2       77.31       79.34     10.73 o 
  -4 -10   2       17.55       22.49      4.31 o 
  -3 -10   2      242.41      252.09     15.68 o 
  -2 -10   2       37.96       43.12      6.33 o 
  -1 -10   2        2.03        4.37      1.65 o 
   0 -10   2      226.66      231.37     14.79 o 
   1 -10   2       37.29       39.76      7.76 o 
   2 -10   2        2.59        4.55      4.46 o 
   3 -10   2      760.54      746.84     29.95 o 
   4 -10   2       68.80       63.35      8.68 o 
   5 -10   2        7.62       10.27      5.53 o 
   6 -10   2      463.63      525.82     24.85 o 
  -5  -9   2       10.09       14.91      3.85 o 
  -4  -9   2       22.16       28.97      5.38 o 
  -3  -9   2       10.24       16.75      4.13 o 
  -2  -9   2        9.66        8.40      2.99 o 
  -1  -9   2        1.40        4.71      2.17 o 
   0  -9   2       65.08       52.04      6.78 o 
   1  -9   2       86.62       89.54      5.79 o 
   2  -9   2       88.53       89.78      5.90 o 
   3  -9   2       73.47       68.15      5.26 o 
   4  -9   2       76.45       85.18      5.92 o 
   5  -9   2       90.35       86.64      6.08 o 
   6  -9   2        3.64        8.41      2.63 o 
   7  -9   2       14.35       19.34      4.25 o 
   8  -9   2       97.27       88.72      9.26 o 
  -5  -8   2      165.91      178.38     11.92 o 
  -4  -8   2      112.08      135.96     12.42 o 
  -3  -8   2        3.78        6.45      1.92 o 
  -2  -8   2      450.94      435.14     12.47 o 
  -1  -8   2      210.87      213.96      8.27 o 
   0  -8   2      571.91      524.16     13.70 o 
   1  -8   2       35.07       36.68      7.73 o 
   2  -8   2      340.40      350.01     11.03 o 
   3  -8   2      415.34      390.19     11.88 o 
   4  -8   2      634.96      587.99     11.90 o 
   5  -8   2      845.20      844.48     15.59 o 
   6  -8   2      315.02      325.44     13.63 o 
   7  -8   2        1.90        4.48      1.79 o 
   8  -8   2      196.20      203.68      9.50 o 
   9  -8   2        4.35        9.97      2.12 o 
  -7  -7   2      374.18      414.98     18.28 o 
  -6  -7   2      164.02      180.76     11.08 o 
  -5  -7   2      158.64      168.27      7.58 o 
  -4  -7   2      362.66      378.56     11.51 o 
  -3  -7   2     4374.36     4582.80     71.66 o 
  -2  -7   2       20.80       27.77      5.65 o 
  -1  -7   2     1458.48     1501.88     27.66 o 
   0  -7   2       19.98       13.27      2.26 o 
   1  -7   2      749.38      748.97     16.51 o 
   2  -7   2     1848.69     1790.77     31.30 o 
   3  -7   2      606.99      576.49     10.95 o 
   4  -7   2      520.32      529.23     10.87 o 
   5  -7   2     1746.02     1731.35     25.77 o 
   6  -7   2      434.39      408.68      9.89 o 
   7  -7   2      727.30      661.66     16.86 o 
   8  -7   2      330.60      356.26     12.21 o 
   9  -7   2       19.68       25.81      4.49 o 
  -8  -6   2       87.52      107.76      9.66 o 
  -7  -6   2      733.82      773.36     26.04 o 
  -6  -6   2        2.36        6.38      4.31 o 
  -5  -6   2      729.37      760.16     24.72 o 
  -4  -6   2      425.36      436.93     20.60 o 
  -3  -6   2       29.88       28.47      7.46 o 
  -2  -6   2      435.85      415.25      7.98 o 
  -1  -6   2     1601.05     1593.19     21.79 o 
   0  -6   2        8.77       14.78      1.74 o 
   1  -6   2     2200.86     2173.84     28.33 o 
   2  -6   2     1241.15     1190.87     18.52 o 
   3  -6   2       98.36      101.06      3.86 o 
   4  -6   2     3216.31     3238.11     41.65 o 
   5  -6   2     1765.96     1797.53     25.94 o 
   6  -6   2      519.82      479.32     12.96 o 
   7  -6   2      112.32      138.02      6.87 o 
   8  -6   2       87.90       93.94      6.21 o 
   9  -6   2      278.75      267.11     10.93 o 
  -9  -5   2      120.49      124.81     10.51 o 
  -8  -5   2      104.24      102.10      8.92 o 
  -7  -5   2       98.45       82.97      7.64 o 
  -6  -5   2      367.13      355.50     10.76 o 
  -5  -5   2      125.66      121.20      4.41 o 
  -4  -5   2        8.08       13.49      2.15 o 
  -3  -5   2      564.42      552.49     12.57 o 
  -2  -5   2      627.90      617.99     10.14 o 
  -1  -5   2      307.42      346.20      7.88 o 
   0  -5   2     3185.67     3165.30     38.83 o 
   1  -5   2     1860.18     1882.40     24.57 o 
   2  -5   2       44.36       50.29      2.51 o 
   3  -5   2      384.44      369.14      7.55 o 
   4  -5   2      539.43      551.01     12.65 o 
   5  -5   2       82.34       89.44      4.42 o 
   6  -5   2     2168.40     2232.30     38.19 o 
   7  -5   2      317.32      285.06     10.04 o 
   8  -5   2        4.95        7.89      2.54 o 
   9  -5   2       82.65       84.42      6.12 o 
  10  -5   2      354.37      350.89     13.45 o 
  -9  -4   2       18.09       20.19      3.45 o 
  -8  -4   2        0.23        0.91      2.00 o 
  -7  -4   2     2149.69     2062.20     35.59 o 
  -6  -4   2       42.04       34.71      2.61 o 
  -5  -4   2     1085.23     1072.86     16.55 o 
  -4  -4   2     1848.63     1894.93     25.41 o 
  -3  -4   2     1063.48     1051.46     17.73 o 
  -2  -4   2        3.77        1.22      0.77 o 
  -1  -4   2      365.34      269.10      5.28 o 
   0  -4   2      399.84      349.75      6.27 o 
   1  -4   2      244.21      233.36      4.92 o 
   2  -4   2     1042.06      994.31     14.23 o 
   3  -4   2      104.45      100.05      3.47 o 
   4  -4   2     1067.71     1039.96     15.76 o 
   5  -4   2     2761.24     2914.99     38.62 o 
   6  -4   2     1808.34     1789.95     35.36 o 
   7  -4   2      215.19      198.27      8.20 o 
   8  -4   2      281.04      260.08     10.09 o 
   9  -4   2        6.72       10.06      2.33 o 
  10  -4   2       35.29       39.17      4.64 o 
 -10  -3   2      448.93      441.94     11.72 o 
  -9  -3   2       13.00       13.90      3.04 o 
  -8  -3   2      597.79      573.43     12.20 o 
  -7  -3   2     1306.76     1321.38     37.54 o 
  -6  -3   2      353.70      378.76      8.36 o 
  -5  -3   2     3298.66     3485.19     47.22 o 
  -4  -3   2      747.42      667.16     10.82 o 
  -3  -3   2       15.10       31.63      1.89 o 
  -2  -3   2       13.46       10.14      1.10 o 
  -1  -3   2     1138.87     1014.71     13.53 o 
   0  -3   2     4559.59     4662.21     54.20 o 
   1  -3   2      903.36      831.92     11.57 o 
   2  -3   2      625.02      687.66     13.09 o 
   3  -3   2     2262.13     2526.84     31.57 o 
   4  -3   2     1791.86     1815.52     24.16 o 
   5  -3   2     1642.21     1693.05     23.32 o 
   6  -3   2      561.11      496.15     12.87 o 
   7  -3   2      305.16      282.99     13.81 o 
   8  -3   2       52.00       50.09      5.00 o 
   9  -3   2      410.75      369.65     13.31 o 
  10  -3   2      672.89      664.09     19.55 o 
 -10  -2   2      264.70      267.96      8.81 o 
  -9  -2   2      484.12      508.99     11.97 o 
  -8  -2   2     1523.39     1455.33     22.64 o 
  -7  -2   2      725.06      661.65     12.37 o 
  -6  -2   2     1729.12     1753.99     38.16 o 
  -5  -2   2     2442.26     2602.12     33.18 o 
  -4  -2   2      762.52      898.34     13.19 o 
  -3  -2   2     2754.89     2704.55     32.85 o 
  -2  -2   2       29.15       11.00      1.05 o 
  -1  -2   2     3824.46     3854.91     75.93 o 
   0  -2   2    14060.66    14656.35    166.21 o 
   1  -2   2      833.74      886.22     11.73 o 
   2  -2   2       44.97       56.53      1.77 o 
   3  -2   2      490.40      727.83      9.21 o 
   4  -2   2     1880.56     2047.36     22.38 o 
   5  -2   2        5.53        5.24      1.45 o 
   6  -2   2     2913.66     3012.07     38.38 o 
   7  -2   2      244.84      234.39      7.91 o 
   8  -2   2       94.27       93.84      5.12 o 
   9  -2   2      498.78      481.00     15.33 o 
  10  -2   2        9.97        8.98      3.30 o 
 -10  -1   2        6.53       11.73      3.15 o 
  -9  -1   2      869.12      880.51     16.76 o 
  -8  -1   2      928.25      919.11     16.27 o 
  -7  -1   2      103.38       86.37      3.34 o 
  -6  -1   2      444.80      472.66      7.98 o 
  -5  -1   2        5.49        4.09      1.04 o 
  -4  -1   2     4303.70     5108.99     79.32 o 
  -3  -1   2     2383.94     2555.96     30.92 o 
  -2  -1   2     1935.82     2166.53     44.59 o 
  -1  -1   2     1603.31     1855.15     22.17 o 
   0  -1   2     2197.82     2591.81     30.66 o 
   1  -1   2      721.74      862.90     11.10 o 
   2  -1   2        5.63        3.75      0.92 o 
   3  -1   2      361.35      386.11      8.51 o 
   4  -1   2       46.24       33.42      2.72 o 
   5  -1   2      414.64      378.92     14.18 o 
   6  -1   2      955.84      973.30     16.08 o 
   7  -1   2        3.38        2.78      1.63 o 
   8  -1   2       78.10       78.82      4.77 o 
   9  -1   2       96.53       92.19      5.65 o 
  10  -1   2      110.59      112.17      6.41 o 
 -11   0   2        3.00        5.15      3.05 o 
 -10   0   2      177.17      194.21      9.29 o 
  -9   0   2       29.80       35.70      4.20 o 
  -8   0   2       65.97       62.11      3.76 o 
  -7   0   2       62.71       70.04      3.10 o 
  -6   0   2       14.46       16.67      2.20 o 
  -5   0   2      542.03      625.13     10.18 o 
  -4   0   2      478.68      573.91      7.94 o 
  -3   0   2      173.07      258.32      5.55 o 
  -2   0   2      189.68      225.08      9.89 o 
  -1   0   2       89.16      113.18      3.43 o 
   0   0   2      315.63      350.10     12.39 o 
   1   0   2     2293.61     2628.28     31.09 o 
   2   0   2     1857.65     2085.35     31.10 o 
   3   0   2      890.72      940.91     16.43 o 
   4   0   2       79.29       66.12      3.61 o 
   5   0   2       15.93       19.79      3.71 o 
   6   0   2      686.13      675.69     15.34 o 
   7   0   2        8.99        9.35      3.61 o 
   8   0   2      144.70      141.57      6.23 o 
   9   0   2       90.51       88.69      5.52 o 
  10   0   2       17.23       20.88      3.58 o 
 -11   1   2       43.46       49.57      5.50 o 
 -10   1   2      228.37      224.89     10.11 o 
  -9   1   2      183.58      190.67     18.47 o 
  -8   1   2       21.10       26.10      5.38 o 
  -7   1   2     1523.53     1530.64     24.33 o 
  -6   1   2      882.57      892.71     19.85 o 
  -5   1   2      167.35      198.97      5.11 o 
  -4   1   2     3306.05     3525.39     48.68 o 
  -3   1   2        6.28       16.13      1.56 o 
  -2   1   2     3329.48     3708.80     43.36 o 
  -1   1   2      109.89      105.09      2.47 o 
   0   1   2    15242.51    15260.05    173.13 o 
   1   1   2      556.22      580.55      9.86 o 
   2   1   2     3103.96     3013.11     61.49 o 
   3   1   2       82.30       51.57      2.13 o 
   4   1   2      652.44      710.17     14.22 o 
   5   1   2     1520.10     1595.36     27.56 o 
   6   1   2       27.45       28.14      3.32 o 
   7   1   2        4.21        5.23      2.28 o 
   8   1   2      227.46      212.65      8.99 o 
   9   1   2       10.09       12.28      2.28 o 
 -11   2   2      143.61      144.58      8.50 o 
 -10   2   2      874.06      879.16     22.05 o 
  -9   2   2      104.39      111.84      6.73 o 
  -8   2   2     1384.45     1437.47     27.92 o 
  -7   2   2        8.15       13.17      1.78 o 
  -6   2   2        2.64        3.53      1.18 o 
  -5   2   2     2059.95     2095.74     27.72 o 
  -4   2   2     8906.80     9581.40    166.60 o 
  -3   2   2        5.44        9.33      1.16 o 
  -2   2   2     3158.44     3151.19     41.11 o 
  -1   2   2    29275.05    29531.45    522.32 o 
   0   2   2     7775.89     8267.37     97.94 o 
   1   2   2     3424.41     3295.45     54.75 o 
   2   2   2     3308.90     3239.53     38.80 o 
   3   2   2     2138.71     2382.49     45.76 o 
   4   2   2     3801.23     3888.20     47.12 o 
   5   2   2     1961.14     2001.84     41.15 o 
   6   2   2       90.57       87.34      5.21 o 
   7   2   2     2682.94     2689.49     45.20 o 
   8   2   2      799.35      784.21     29.40 o 
   9   2   2      252.47      270.34     15.16 o 
 -11   3   2      319.91      335.14     12.88 o 
 -10   3   2      351.73      338.44     12.35 o 
  -9   3   2        0.43        5.23      2.03 o 
  -8   3   2       42.76       42.30      3.97 o 
  -7   3   2      680.70      752.31     17.49 o 
  -6   3   2     1546.09     1608.97     23.22 o 
  -5   3   2     5039.53     5363.88     64.57 o 
  -4   3   2     2960.40     3041.88     89.09 o 
  -3   3   2      504.90      481.57     12.41 o 
  -2   3   2     3442.33     3215.39     38.77 o 
  -1   3   2       64.71       29.45      1.80 o 
   0   3   2      960.64      901.43     16.35 o 
   1   3   2     4220.23     4060.34     48.01 o 
   2   3   2      970.71      938.66     18.66 o 
   3   3   2     6552.40     7041.32     82.04 o 
   4   3   2     2771.08     2754.69     34.87 o 
   5   3   2       28.97       34.75      3.21 o 
   6   3   2     1647.90     1651.23     29.77 o 
   7   3   2     1190.59     1210.04     35.79 o 
   8   3   2       30.00       32.09      6.30 o 
   9   3   2      271.47      241.52     15.01 o 
 -11   4   2       66.76       76.61      6.14 o 
 -10   4   2       58.96       54.31      5.03 o 
  -9   4   2      379.36      393.83     12.90 o 
  -8   4   2      373.12      354.73     14.15 o 
  -7   4   2       43.80       29.23      2.72 o 
  -6   4   2      825.88      838.38     14.49 o 
  -5   4   2     1164.38     1223.91     18.42 o 
  -4   4   2       52.60       41.01      2.47 o 
  -3   4   2     2199.25     2058.46     26.71 o 
  -2   4   2     2853.13     2608.93     32.45 o 
  -1   4   2      123.63      107.62      2.78 o 
   0   4   2     2716.12     2624.12     41.36 o 
   1   4   2      705.00      657.89     13.92 o 
   2   4   2     1560.67     1509.43     23.36 o 
   3   4   2     3014.58     3036.76     37.89 o 
   4   4   2      371.97      356.84      9.69 o 
   5   4   2      293.13      277.52     13.54 o 
   6   4   2     1079.65     1119.28     33.71 o 
   7   4   2      132.34      127.80     10.21 o 
   8   4   2       28.43       28.91      6.08 o 
 -10   5   2      441.87      475.14     15.29 o 
  -9   5   2      115.38      115.34      6.80 o 
  -8   5   2       16.59       14.60      2.24 o 
  -7   5   2      886.99      819.93     15.19 o 
  -6   5   2       51.31       67.22      3.61 o 
  -5   5   2      226.14      177.51      5.49 o 
  -4   5   2      199.40      157.84      6.37 o 
  -3   5   2      542.99      460.15      8.49 o 
  -2   5   2       12.50       18.09      1.64 o 
  -1   5   2     2136.20     2030.04     46.82 o 
   0   5   2      313.58      257.74      9.18 o 
   1   5   2        1.82        4.02      1.69 o 
   2   5   2     1160.44     1053.91     35.05 o 
   3   5   2        0.89        6.93      1.86 o 
   4   5   2      331.73      311.58      9.55 o 
   5   5   2      675.49      692.13     24.05 o 
   6   5   2      124.83      126.09     10.15 o 
   7   5   2       72.81       72.61      8.68 o 
   8   5   2       44.08       47.77      7.61 o 
 -10   6   2      320.80      308.72     11.93 o 
  -9   6   2      165.97      170.30      8.14 o 
  -8   6   2      236.93      240.70     12.96 o 
  -7   6   2      336.20      319.71     10.07 o 
  -6   6   2      865.89      798.96     14.70 o 
  -5   6   2      954.03      858.11     14.83 o 
  -4   6   2     1318.81     1278.83     19.27 o 
  -3   6   2      186.44      166.00      5.56 o 
  -2   6   2      954.65      843.60     18.30 o 
  -1   6   2     1242.50     1188.34     23.33 o 
   0   6   2      138.44      140.56      6.30 o 
   1   6   2      715.10      647.93     15.39 o 
   2   6   2       87.99       95.21      5.22 o 
   3   6   2       54.85       54.14      8.04 o 
   4   6   2      527.85      508.96     16.82 o 
   5   6   2       13.81       12.07      4.43 o 
   6   6   2      186.38      200.51     13.42 o 
   7   6   2      119.22      131.29     11.67 o 
 -10   7   2        8.29       15.94      2.75 o 
  -9   7   2      508.21      520.09     15.58 o 
  -8   7   2      399.64      420.52     10.91 o 
  -7   7   2      249.80      243.96      7.64 o 
  -6   7   2     1251.53     1216.63     20.07 o 
  -5   7   2      809.22      777.04     19.04 o 
  -4   7   2      461.00      448.40     19.22 o 
  -3   7   2     1089.92      983.26     21.47 o 
  -2   7   2      878.87      867.25     19.49 o 
  -1   7   2      110.64      111.66      6.08 o 
   0   7   2     1091.66     1058.15     22.44 o 
   1   7   2      433.41      384.70     11.77 o 
   2   7   2      338.66      349.63     11.15 o 
   3   7   2      510.81      509.94     16.03 o 
   4   7   2       92.48       91.83      8.62 o 
   5   7   2       71.67       76.10      8.16 o 
   6   7   2     1562.86     1626.03     47.58 o 
  -9   8   2      251.31      283.30     17.14 o 
  -8   8   2      102.85       95.67      7.14 o 
  -7   8   2      256.05      263.74     11.26 o 
  -6   8   2      189.85      182.39     13.43 o 
  -5   8   2        8.46        7.92      3.06 o 
  -4   8   2      342.13      300.09     11.17 o 
  -3   8   2      456.46      392.18     12.80 o 
  -2   8   2       11.57       16.42      3.39 o 
  -1   8   2       83.53       82.90      5.72 o 
   0   8   2      339.69      323.67     11.30 o 
   1   8   2       45.17       48.75      8.71 o 
   2   8   2      353.52      343.30     11.65 o 
   3   8   2       89.26      109.31      6.38 o 
   4   8   2       87.29       94.86      9.20 o 
   5   8   2      537.75      528.21     22.68 o 
  -8   9   2       58.34       59.90      6.04 o 
  -7   9   2       49.38       54.83      5.84 o 
  -6   9   2        9.47       11.86      3.28 o 
  -5   9   2      340.03      338.30     12.72 o 
  -4   9   2       13.56       14.72      3.53 o 
  -3   9   2       39.34       37.67      4.60 o 
  -2   9   2       13.97       14.80      2.96 o 
  -1   9   2        6.26       12.12      2.56 o 
   0   9   2       32.59       26.68      3.77 o 
   1   9   2       90.66       99.68      6.56 o 
   2   9   2        7.11       13.71      2.55 o 
   3   9   2       12.81       23.13      3.37 o 
   4   9   2       67.60       85.57      9.11 o 
  -7  10   2      116.46      134.69      8.76 o 
  -6  10   2        2.20        9.71      3.99 o 
  -5  10   2       56.06       58.92      6.15 o 
  -4  10   2      901.64      917.75     23.57 o 
  -3  10   2        9.33        8.92      3.39 o 
  -2  10   2        7.05        9.41      2.41 o 
  -1  10   2        1.05        4.41      2.06 o 
   0  10   2       49.54       56.25      5.75 o 
   1  10   2        7.10        9.13      2.39 o 
   2  10   2      846.89      809.61     21.48 o 
  -5  11   2        1.81       10.05      8.10 o 
  -4  11   2      795.30      879.94     23.87 o 
  -3  11   2       10.37       17.43      3.64 o 
  -2  11   2      309.20      325.75     12.95 o 
  -1  11   2      193.20      204.02      9.98 o 
   0  11   2        2.52       -0.58      3.03 o 
  -2 -11   3      479.64      511.98     25.27 o 
  -1 -11   3      152.49      178.17     13.57 o 
   0 -11   3       58.67       68.00      8.92 o 
   1 -11   3       91.02       88.72     11.06 o 
   2 -11   3       31.25       26.16      7.24 o 
   3 -11   3       21.10       25.43      7.37 o 
   4 -11   3      202.08      215.05     16.20 o 
   5 -11   3       79.98      101.67     11.64 o 
  -4 -10   3      421.94      446.73     22.43 o 
  -3 -10   3      394.61      430.60     21.73 o 
  -2 -10   3      172.30      176.06     12.96 o 
  -1 -10   3       50.08       53.27      7.15 o 
   0 -10   3      125.52      119.25     11.89 o 
   1 -10   3        0.21       -2.35      3.85 o 
   2 -10   3      330.76      303.44     18.00 o 
   3 -10   3      241.05      229.11     15.68 o 
   4 -10   3      102.73       99.50     10.82 o 
   5 -10   3       25.06       35.60      7.09 o 
  -6  -9   3      619.86      672.94     27.90 o 
  -5  -9   3        1.55       12.07      2.90 o 
  -4  -9   3     1015.32     1061.70     37.10 o 
  -3  -9   3       39.94       44.99      6.60 o 
  -2  -9   3      623.12      675.69     27.08 o 
  -1  -9   3      927.39      883.05     31.91 o 
   0  -9   3      103.17       82.64      9.29 o 
   1  -9   3       61.78       64.79      8.22 o 
   2  -9   3      463.22      444.53     20.90 o 
   3  -9   3       89.51       78.63      9.05 o 
   4  -9   3      591.28      578.14     24.45 o 
   5  -9   3      264.92      254.36     15.40 o 
   8  -9   3      264.76      304.50     15.43 o 
  -6  -8   3        6.04       17.36      3.45 o 
  -5  -8   3      409.00      415.26     20.23 o 
  -4  -8   3        1.03        7.95      2.60 o 
  -3  -8   3      140.06      151.03     11.12 o 
  -2  -8   3     1511.15     1360.43     41.56 o 
  -1  -8   3      432.72      407.46     18.58 o 
   0  -8   3        4.19        5.07      4.06 o 
   1  -8   3      531.74      528.39     24.57 o 
   2  -8   3      577.96      571.89     23.12 o 
   3  -8   3     1228.89     1226.00     19.41 o 
   4  -8   3      218.65      202.95      6.42 o 
   5  -8   3        2.95        4.18      1.42 o 
   6  -8   3      104.10      119.42      6.16 o 
   7  -8   3      406.48      405.98     12.84 o 
   8  -8   3      189.61      207.74     16.70 o 
  -6  -7   3       52.81       65.55      7.33 o 
  -5  -7   3      415.98      400.56     18.98 o 
  -4  -7   3      347.39      340.95     10.54 o 
  -3  -7   3     1390.93     1396.58     39.04 o 
  -2  -7   3      508.10      499.36     12.44 o 
  -1  -7   3      135.01      129.17     11.05 o 
   0  -7   3      129.55      147.76      6.93 o 
   1  -7   3       86.61       96.68      4.18 o 
   2  -7   3        2.17        4.59      1.20 o 
   3  -7   3       52.08       49.76      3.36 o 
   4  -7   3      217.83      209.75      6.33 o 
   5  -7   3       13.78       19.88      2.33 o 
   6  -7   3       64.48       62.29      4.63 o 
   7  -7   3        5.71       13.10      2.55 o 
   8  -7   3        2.31        3.84      1.23 o 
   9  -7   3       44.88       51.16      9.17 o 
  -7  -6   3      162.29      152.65      9.81 o 
  -6  -6   3       19.25       22.18      3.56 o 
  -5  -6   3        2.01        3.81      1.48 o 
  -4  -6   3       42.34       47.71      6.94 o 
  -3  -6   3       10.54       11.39      1.39 o 
  -2  -6   3      350.25      380.10      7.63 o 
  -1  -6   3      149.25      159.95      4.44 o 
   0  -6   3      183.25      187.01      4.84 o 
   1  -6   3      224.40      185.93      7.40 o 
   2  -6   3      218.51      206.63      7.20 o 
   3  -6   3       55.65       53.98      2.98 o 
   4  -6   3      167.92      153.92      5.69 o 
   5  -6   3       45.60       51.43      3.18 o 
   6  -6   3      216.61      189.02      7.84 o 
   7  -6   3       72.52       74.95      5.31 o 
   8  -6   3        1.64        3.51      1.46 o 
   9  -6   3       12.40        9.11      2.22 o 
  -9  -5   3      118.80      122.31      6.73 o 
  -8  -5   3      187.56      201.45     11.80 o 
  -7  -5   3       98.80      105.12      5.65 o 
  -6  -5   3      142.59      144.62      6.40 o 
  -5  -5   3       24.73       26.02      3.14 o 
  -4  -5   3      501.16      467.95      9.14 o 
  -3  -5   3     2161.37     2190.82     28.69 o 
  -2  -5   3     2276.68     2378.81     30.36 o 
  -1  -5   3     2058.00     2101.40     26.99 o 
   0  -5   3      109.31      172.00      4.33 o 
   1  -5   3      392.17      371.39      7.12 o 
   2  -5   3      348.94      312.81      6.63 o 
   3  -5   3     2833.18     2793.78     35.70 o 
   4  -5   3       90.88       74.95      3.44 o 
   5  -5   3     1475.39     1465.40     23.86 o 
   6  -5   3      427.61      421.84     12.17 o 
   7  -5   3        7.91       13.76      2.63 o 
   8  -5   3      691.91      676.47     18.03 o 
   9  -5   3      447.15      466.13     15.16 o 
  -9  -4   3      541.68      590.13     20.83 o 
  -8  -4   3        2.29        5.50      3.39 o 
  -7  -4   3     2153.16     2042.89     29.22 o 
  -6  -4   3      573.92      562.01     11.00 o 
  -5  -4   3      615.97      603.63     10.96 o 
  -4  -4   3     2151.21     2159.37     35.72 o 
  -3  -4   3     2468.24     2441.86     30.84 o 
  -2  -4   3      132.33      113.98      3.66 o 
  -1  -4   3     3807.68     3665.56     45.80 o 
   0  -4   3     4992.75     4973.02     58.47 o 
   1  -4   3        6.20        8.81      1.18 o 
   2  -4   3     2828.71     2819.13     64.13 o 
   3  -4   3     1354.13     1333.65     40.04 o 
   4  -4   3      367.00      367.70      7.66 o 
   5  -4   3     6497.87     6548.78    154.36 o 
   6  -4   3       90.10       92.25      5.37 o 
   7  -4   3       20.51       29.18      3.52 o 
   8  -4   3     2136.68     2135.54     48.22 o 
   9  -4   3      408.20      397.51     18.43 o 
  10  -4   3      197.15      165.37      9.39 o 
 -10  -3   3      478.29      487.84     12.38 o 
  -9  -3   3      212.80      201.38      7.01 o 
  -8  -3   3     1605.88     1493.58     23.02 o 
  -7  -3   3      338.44      385.46     11.22 o 
  -6  -3   3       63.68       60.17      3.38 o 
  -5  -3   3     1263.99     1184.28     17.48 o 
  -4  -3   3     2915.50     2865.96     40.21 o 
  -3  -3   3      150.38      160.18      4.06 o 
  -2  -3   3     4314.63     4201.69     49.48 o 
  -1  -3   3     5151.50     4998.04     58.07 o 
   0  -3   3       22.29       36.38      3.42 o 
   1  -3   3     2819.57     2885.65     34.77 o 
   2  -3   3     4486.23     4778.55     89.88 o 
   3  -3   3      393.83      503.45      8.70 o 
   4  -3   3     4220.44     4426.26     53.45 o 
   5  -3   3     4443.61     4553.41     54.04 o 
   6  -3   3      487.10      445.58     12.39 o 
   7  -3   3     1961.61     1865.37     51.72 o 
   8  -3   3     1857.62     1794.31     38.86 o 
   9  -3   3      105.29      122.99      8.04 o 
  10  -3   3     1153.24     1195.71     28.57 o 
 -10  -2   3      542.93      563.93     13.20 o 
  -9  -2   3       35.43       38.67      3.29 o 
  -8  -2   3     1509.92     1492.33     22.80 o 
  -7  -2   3      173.62      167.41      4.69 o 
  -6  -2   3      247.01      221.12      8.52 o 
  -5  -2   3      434.09      400.14     12.61 o 
  -4  -2   3      641.88      683.54     10.79 o 
  -3  -2   3     1778.67     1715.80     21.90 o 
  -2  -2   3     3834.36     3943.20     46.90 o 
  -1  -2   3        0.40       -1.12      1.12 o 
   0  -2   3       15.16        4.60      0.75 o 
   1  -2   3     2256.71     2401.03     24.28 o 
   2  -2   3      165.98      163.84      5.58 o 
   3  -2   3      797.68      759.94      9.65 o 
   4  -2   3     3461.13     3611.77     37.26 o 
   5  -2   3       25.06       23.07      2.42 o 
   6  -2   3      975.73      974.13     17.34 o 
   7  -2   3     1342.14     1350.83     23.02 o 
   8  -2   3        1.36        0.62      1.90 o 
   9  -2   3      658.99      645.97     14.74 o 
  10  -2   3      174.43      160.70      9.24 o 
 -11  -1   3      222.02      227.46     10.65 o 
 -10  -1   3      127.86      132.25     10.45 o 
  -9  -1   3      819.50      776.23     19.04 o 
  -8  -1   3      337.80      347.93      9.37 o 
  -7  -1   3      341.28      344.37      7.00 o 
  -6  -1   3     1382.38     1387.43     33.85 o 
  -5  -1   3       30.08       44.36      2.55 o 
  -4  -1   3      111.60       72.71      2.37 o 
  -3  -1   3     3590.84     3813.10     38.03 o 
  -2  -1   3       93.79       96.88      3.59 o 
  -1  -1   3     2198.78     2552.03     30.35 o 
   0  -1   3     2771.24     3068.78     36.00 o 
   1  -1   3      954.75     1093.07     22.08 o 
   2  -1   3      161.54      241.99      4.33 o 
   3  -1   3     1911.53     2094.44     32.61 o 
   4  -1   3      298.99      313.76      8.41 o 
   5  -1   3      548.86      521.59     12.46 o 
   6  -1   3       33.31       37.47      5.47 o 
   7  -1   3       66.68       64.09      4.19 o 
   8  -1   3      505.18      483.58     11.89 o 
   9  -1   3      512.87      463.81     12.40 o 
  10  -1   3        8.62       16.81      3.02 o 
 -11   0   3      293.24      305.27     16.72 o 
 -10   0   3      580.52      564.81     16.70 o 
  -9   0   3      614.89      590.14     16.14 o 
  -8   0   3      232.84      221.02      8.59 o 
  -7   0   3      905.76      864.08     20.32 o 
  -6   0   3       93.44       76.92      3.53 o 
  -5   0   3     1437.17     1433.30     20.35 o 
  -4   0   3     4701.32     4890.53     57.91 o 
  -3   0   3      916.91     1016.96     13.91 o 
  -2   0   3     3143.71     3324.36     82.39 o 
  -1   0   3     2497.91     2612.42     30.98 o 
   0   0   3       38.01       41.82      1.63 o 
   1   0   3       51.51       27.05      1.37 o 
   2   0   3       39.23       97.51      4.06 o 
   3   0   3      785.89      975.60     17.43 o 
   4   0   3      831.96      863.21     16.66 o 
   5   0   3      776.53      750.16     15.96 o 
   6   0   3      724.59      724.64     20.41 o 
   7   0   3      622.33      614.31     22.65 o 
   8   0   3      325.59      305.01      9.27 o 
   9   0   3       75.73       76.14      5.81 o 
 -11   1   3      130.36      126.15      8.06 o 
 -10   1   3     1059.45     1109.46     30.10 o 
  -9   1   3      344.69      337.33     11.54 o 
  -8   1   3     1888.65     2011.30     29.08 o 
  -7   1   3     1149.87     1096.91     28.94 o 
  -6   1   3     1181.18     1266.15     18.90 o 
  -5   1   3     2020.93     1969.89     26.16 o 
  -4   1   3       41.22       86.97      4.20 o 
  -3   1   3     3473.97     3602.66     43.02 o 
  -2   1   3     4016.44     3810.13     44.81 o 
  -1   1   3     9651.71    10403.06    173.62 o 
   0   1   3      861.99      854.77     11.57 o 
   1   1   3      181.46      121.83      4.15 o 
   2   1   3      454.78      575.02      8.70 o 
   3   1   3     1896.14     2078.18     32.60 o 
   4   1   3     1595.36     1680.25     28.25 o 
   5   1   3      150.70      172.13      8.73 o 
   6   1   3      136.28      123.74      5.97 o 
   7   1   3      808.17      757.20     17.92 o 
   8   1   3       41.93       47.87      4.55 o 
   9   1   3       97.64       87.82      5.83 o 
 -11   2   3      237.56      228.79     10.70 o 
 -10   2   3       32.97       38.26      6.85 o 
  -9   2   3      526.28      513.61     14.71 o 
  -8   2   3        1.42        8.53      1.87 o 
  -7   2   3       13.65       20.93      2.24 o 
  -6   2   3     2429.38     2498.36     33.11 o 
  -5   2   3      559.23      493.44      9.27 o 
  -4   2   3      232.97      228.60      5.34 o 
  -3   2   3     2678.49     2564.25     31.74 o 
  -2   2   3       29.28       45.82      2.34 o 
  -1   2   3    16404.90    17990.36    202.91 o 
   0   2   3     2499.85     2357.22     39.59 o 
   1   2   3       73.65       58.41      2.88 o 
   2   2   3      372.88      393.25      6.89 o 
   3   2   3     1028.12     1105.85     15.61 o 
   4   2   3        0.35        1.95      1.58 o 
   5   2   3       19.12       29.95      3.07 o 
   6   2   3     1632.98     1724.02     50.49 o 
   7   2   3       93.51       87.17      5.78 o 
   8   2   3      316.48      305.26     11.21 o 
   9   2   3       84.50       68.79      8.74 o 
 -11   3   3        0.70        6.75      2.00 o 
 -10   3   3       29.20       46.28      4.42 o 
  -9   3   3      258.78      252.40      9.73 o 
  -8   3   3        1.30        4.41      1.46 o 
  -7   3   3       54.20       50.73      3.25 o 
  -6   3   3       94.21       79.50      3.64 o 
  -5   3   3      229.36      234.57      5.98 o 
  -4   3   3      141.73      115.01      6.24 o 
  -3   3   3       84.14       91.00      3.12 o 
  -2   3   3     3850.05     3940.51     56.37 o 
  -1   3   3      691.27      613.70     11.27 o 
   0   3   3      103.63       87.47      3.17 o 
   1   3   3     1378.91     1382.30     18.44 o 
   2   3   3      160.61      161.58      5.58 o 
   3   3   3       67.07       54.91      3.49 o 
   4   3   3      480.56      472.78     11.19 o 
   5   3   3       24.45       23.80      3.62 o 
   6   3   3      532.22      495.91     15.66 o 
   7   3   3      920.13      886.50     29.83 o 
   8   3   3      202.38      173.09     12.44 o 
 -11   4   3       96.21      103.82     10.74 o 
 -10   4   3       10.33       15.19      4.86 o 
  -9   4   3      249.49      244.44     13.29 o 
  -8   4   3      172.47      167.06      6.08 o 
  -7   4   3       99.67       86.56      4.21 o 
  -6   4   3      533.53      489.75     10.17 o 
  -5   4   3      364.55      352.75      8.80 o 
  -4   4   3      299.26      298.32      6.67 o 
  -3   4   3     2375.59     2261.84     44.56 o 
  -2   4   3     3193.09     3163.66    103.92 o 
  -1   4   3      316.39      309.80      9.66 o 
   0   4   3       24.42       11.08      2.00 o 
   1   4   3       30.77       28.27      1.49 o 
   2   4   3      689.95      635.85     12.69 o 
   3   4   3     1555.08     1521.87     27.07 o 
   4   4   3      184.10      187.24     10.82 o 
   5   4   3      978.54      926.20     28.76 o 
   6   4   3      319.15      312.24     15.86 o 
   7   4   3      147.96      131.41     10.97 o 
   8   4   3      277.13      252.89     15.52 o 
 -10   5   3      624.86      642.20     24.11 o 
  -9   5   3      551.88      510.22     14.95 o 
  -8   5   3        2.18        2.72      1.38 o 
  -7   5   3     1656.38     1684.20     38.22 o 
  -6   5   3      897.85      875.10     15.32 o 
  -5   5   3      144.63      155.62      5.16 o 
  -4   5   3      911.94      820.67     13.47 o 
  -3   5   3     1012.80      968.69     15.25 o 
  -2   5   3        0.39        3.11      0.84 o 
  -1   5   3     2342.35     2224.15     37.31 o 
   0   5   3     1155.20     1097.38     21.38 o 
   1   5   3      135.11      113.21      5.50 o 
   2   5   3     5172.83     5112.64    122.96 o 
   3   5   3      448.42      374.81     10.66 o 
   4   5   3      255.57      247.66     13.05 o 
   5   5   3      908.22      869.35     28.57 o 
   6   5   3       78.21       77.56      8.80 o 
   7   5   3      370.84      380.39     19.25 o 
 -10   6   3     1413.59     1518.18     36.24 o 
  -9   6   3       80.20       75.84      5.62 o 
  -8   6   3      658.05      626.85     13.61 o 
  -7   6   3     1271.76     1302.46     21.48 o 
  -6   6   3      214.98      195.24      6.27 o 
  -5   6   3       16.61       20.60      3.34 o 
  -4   6   3     2565.44     2479.15     33.13 o 
  -3   6   3        7.08        4.19      3.51 o 
  -2   6   3     3482.64     3343.37     93.48 o 
  -1   6   3     2147.99     2072.12     50.24 o 
   0   6   3      653.85      643.58     20.60 o 
   1   6   3     1604.66     1511.68     28.53 o 
   2   6   3      948.20      897.84     52.04 o 
   3   6   3       38.48       37.57      5.13 o 
   4   6   3      977.00      980.78     31.08 o 
   5   6   3      342.64      328.98     16.66 o 
   6   6   3      108.44      106.75     10.36 o 
 -10   7   3      431.76      453.06     26.83 o 
  -9   7   3       38.21       48.51      5.10 o 
  -8   7   3     1181.38     1163.15     27.52 o 
  -7   7   3      196.77      204.64      6.87 o 
  -6   7   3      188.01      177.66      8.61 o 
  -5   7   3      515.55      493.79     14.56 o 
  -4   7   3      634.87      601.72     16.07 o 
  -3   7   3      975.33      918.16     21.82 o 
  -2   7   3     3357.33     3279.53     54.31 o 
  -1   7   3      899.11      854.51     19.68 o 
   0   7   3       46.40       49.52      4.33 o 
   1   7   3     1132.79     1082.67     23.31 o 
   2   7   3      869.30      877.89     20.25 o 
   3   7   3      627.19      620.64     16.28 o 
   4   7   3      487.45      496.42     21.03 o 
   5   7   3       55.70       78.17      8.68 o 
   6   7   3      289.66      316.97     18.00 o 
  -9   8   3       72.27       74.90      9.53 o 
  -8   8   3       14.92       20.92      4.21 o 
  -7   8   3       77.22       76.07     11.52 o 
  -6   8   3      257.09      269.05     11.14 o 
  -5   8   3      112.62      106.20      7.07 o 
  -4   8   3        3.30        5.62      2.66 o 
  -3   8   3      404.67      381.99     21.51 o 
  -2   8   3      301.87      294.47     25.12 o 
  -1   8   3      132.21      123.92      6.80 o 
   0   8   3      340.64      345.86     17.37 o 
   1   8   3       90.22       83.67      5.82 o 
   2   8   3        2.90        7.09      2.16 o 
   3   8   3      754.11      816.18     28.85 o 
   4   8   3       41.75       46.05      6.94 o 
   5   8   3       89.93       91.80      9.66 o 
  -8   9   3       11.41       23.97     10.27 o 
  -7   9   3      121.73      125.94      8.41 o 
  -6   9   3        2.93        3.29      2.99 o 
  -5   9   3       29.35       19.84      3.98 o 
  -4   9   3       37.45       39.39      4.86 o 
  -3   9   3        8.30        6.68      2.10 o 
  -2   9   3      167.39      174.26      8.64 o 
  -1   9   3       16.35       12.75      3.30 o 
   0   9   3       40.44       43.63      4.61 o 
   1   9   3       57.62       57.89      5.13 o 
   2   9   3       11.57       17.27      2.99 o 
   3   9   3      161.04      164.29     12.29 o 
  -7  10   3        8.43       10.51      3.84 o 
  -6  10   3       43.95       42.79      7.53 o 
  -5  10   3       33.29       32.45      4.88 o 
  -4  10   3        8.38       12.46      6.37 o 
  -3  10   3      318.87      329.71     12.85 o 
  -2  10   3       20.52       32.81      4.24 o 
  -1  10   3       41.77       38.53      9.89 o 
   0  10   3       67.05       73.40      5.87 o 
   1  10   3       49.21       59.93      5.28 o 
   2  10   3        6.10       16.96      3.64 o 
  -4  11   3        3.00        5.68      6.39 o 
  -3  11   3      141.88      161.85      9.03 o 
  -2  11   3        3.39       12.13      2.58 o 
  -1  11   3      134.94      134.05      8.22 o 
  -2 -11   4      348.12      373.60     21.18 o 
   0 -11   4      197.16      199.10     15.86 o 
   1 -11   4      668.35      672.85     30.10 o 
   2 -11   4        4.65        1.71      4.86 o 
   3 -11   4        3.12        8.53      5.38 o 
   4 -11   4      292.27      303.19     19.25 o 
   5 -11   4        9.37       21.79      6.45 o 
  -4 -10   4      224.26      251.76     16.01 o 
  -3 -10   4      586.57      671.20     28.70 o 
  -2 -10   4      290.28      300.96     17.79 o 
  -1 -10   4      311.90      300.44     17.30 o 
   0 -10   4     1630.69     1630.86     50.79 o 
   1 -10   4       77.59      104.18     11.15 o 
   2 -10   4      141.21      143.76     12.77 o 
   3 -10   4      570.48      625.39     26.86 o 
   4 -10   4       22.67       20.96      5.90 o 
   5 -10   4      311.26      337.57     18.70 o 
  -6  -9   4      823.22      879.81     34.11 o 
  -5  -9   4       77.87       92.20      9.20 o 
  -4  -9   4      779.53      884.33     33.68 o 
  -3  -9   4      822.58      895.33     33.37 o 
  -2  -9   4        1.55        2.02      1.59 o 
  -1  -9   4     1599.34     1444.72     44.53 o 
   0  -9   4       79.91       93.06     10.05 o 
   1  -9   4       65.64       60.72      8.13 o 
   2  -9   4      462.55      457.12     21.03 o 
   3  -9   4     1980.91     1912.42     53.91 o 
   4  -9   4       59.32       56.93      7.85 o 
   5  -9   4      957.75      968.28     33.43 o 
   6  -9   4      490.56      463.91     18.95 o 
   7  -9   4       93.61      109.22      8.34 o 
  -6  -8   4       82.95       92.29      8.95 o 
  -5  -8   4      317.44      342.71     18.15 o 
  -4  -8   4       27.84       32.36      5.50 o 
  -3  -8   4       12.48       15.92      4.00 o 
  -2  -8   4      268.31      263.77     14.97 o 
  -1  -8   4     1315.22     1360.22     41.75 o 
   0  -8   4      166.86      149.59     11.25 o 
   1  -8   4     1175.18     1170.10     36.67 o 
   2  -8   4      920.99      937.55     19.87 o 
   3  -8   4      152.92      138.43     11.99 o 
   4  -8   4       58.98       64.02      4.36 o 
   5  -8   4      860.92      846.30     19.74 o 
   6  -8   4       23.19       25.83      3.12 o 
   7  -8   4       58.64       60.54      5.26 o 
   8  -8   4      132.33      114.02      9.05 o 
  -7  -7   4      114.47      109.31      8.95 o 
  -6  -7   4       88.86       90.06      8.53 o 
  -5  -7   4      533.82      549.14     22.80 o 
  -4  -7   4        7.55        9.93      3.09 o 
  -3  -7   4      130.65      126.70      9.47 o 
  -2  -7   4      150.76      153.93     10.57 o 
  -1  -7   4       32.78       31.87      3.48 o 
   0  -7   4     1681.01     1607.94     28.92 o 
   1  -7   4      815.22      784.09     13.13 o 
   2  -7   4       36.07       39.88      3.79 o 
   3  -7   4       83.39       86.82      3.75 o 
   4  -7   4      179.19      167.35      5.67 o 
   5  -7   4        5.54        7.17      2.12 o 
   6  -7   4      879.04      904.64     20.43 o 
   7  -7   4        3.73        4.72      1.62 o 
   8  -7   4        7.34       10.03      4.92 o 
  -7  -6   4      407.77      407.62     18.70 o 
  -6  -6   4      325.21      351.54     16.90 o 
  -5  -6   4      148.57      153.20     10.33 o 
  -4  -6   4      134.88      130.63      5.55 o 
  -3  -6   4     3210.49     3219.07     40.86 o 
  -2  -6   4       65.29       72.90      3.14 o 
  -1  -6   4     1367.29     1301.01     18.57 o 
   0  -6   4      303.53      248.79      5.80 o 
   1  -6   4      195.05      214.31      9.61 o 
   2  -6   4     1155.82     1162.33     20.88 o 
   3  -6   4       10.72        9.70      1.68 o 
   4  -6   4       20.42       29.24      2.36 o 
   5  -6   4       54.10       62.68      4.46 o 
   6  -6   4      173.54      163.86      7.41 o 
   7  -6   4      202.97      204.77      8.75 o 
   8  -6   4      121.48      126.29      7.20 o 
   9  -6   4       24.16       31.51      4.01 o 
  -8  -5   4        9.81       10.27      2.13 o 
  -7  -5   4     1384.84     1393.31     22.20 o 
  -6  -5   4      113.44       97.06      4.95 o 
  -5  -5   4      623.67      636.36     33.48 o 
  -4  -5   4     1843.99     1751.70     41.15 o 
  -3  -5   4      287.45      277.27      6.18 o 
  -2  -5   4      197.09      169.23      4.33 o 
  -1  -5   4      767.24      658.69     14.84 o 
   0  -5   4      868.56      836.22     14.36 o 
   1  -5   4     3138.60     3215.62     39.82 o 
   2  -5   4     1275.45     1192.97     17.27 o 
   3  -5   4       64.66       74.75      3.33 o 
   4  -5   4      683.93      691.51     20.03 o 
   5  -5   4      569.74      545.57     13.65 o 
   6  -5   4      806.44      755.95     22.51 o 
   7  -5   4       18.22       27.91      3.52 o 
   8  -5   4       21.08       23.95      5.64 o 
   9  -5   4      211.76      199.44      9.53 o 
 -10  -4   4        7.21       14.08      8.57 o 
  -9  -4   4      390.83      386.35     10.07 o 
  -8  -4   4      553.36      496.09     11.05 o 
  -7  -4   4      199.51      189.57      5.31 o 
  -6  -4   4       33.78       33.16      2.76 o 
  -5  -4   4      214.20      201.08      5.63 o 
  -4  -4   4       24.71       34.73      2.26 o 
  -3  -4   4      567.27      562.49     13.07 o 
  -2  -4   4        3.70        6.73      0.97 o 
  -1  -4   4      593.16      728.19     10.68 o 
   0  -4   4     9602.36    10377.23    121.94 o 
   1  -4   4     3492.13     3628.26     43.77 o 
   2  -4   4      275.76      327.76      6.64 o 
   3  -4   4      334.23      327.41      6.91 o 
   4  -4   4       36.97       40.62      4.73 o 
   5  -4   4      204.96      209.62     12.70 o 
   6  -4   4      594.77      660.00     16.30 o 
   7  -4   4        0.90        2.95      1.65 o 
   8  -4   4      428.31      426.18     13.92 o 
   9  -4   4      222.28      205.83     10.09 o 
 -10  -3   4       75.62       82.73      5.38 o 
  -9  -3   4       16.55       21.87      4.33 o 
  -8  -3   4       31.92       26.98      2.59 o 
  -7  -3   4       65.69       65.18      3.09 o 
  -6  -3   4       14.99       13.80      1.88 o 
  -5  -3   4      219.13      225.76      7.43 o 
  -4  -3   4     1461.28     1538.62     21.46 o 
  -3  -3   4      416.69      374.27      6.83 o 
  -2  -3   4      706.04      730.37     10.53 o 
  -1  -3   4     2857.21     2929.99     44.60 o 
   0  -3   4     2007.94     2154.20     26.56 o 
   1  -3   4       39.68       42.87      2.20 o 
   2  -3   4     2958.20     3562.90     68.39 o 
   3  -3   4        1.49        3.04      1.00 o 
   4  -3   4     1280.41     1357.82     19.23 o 
   5  -3   4      769.18      816.22     15.84 o 
   6  -3   4      455.39      410.06      9.67 o 
   7  -3   4      657.89      627.97     13.13 o 
   8  -3   4      351.27      350.71     28.16 o 
   9  -3   4        0.98        3.74      2.81 o 
 -10  -2   4        3.54        9.82      5.71 o 
  -9  -2   4      250.96      243.83      9.65 o 
  -8  -2   4     1089.43     1078.65     15.67 o 
  -7  -2   4        7.05        3.57      1.52 o 
  -6  -2   4      377.15      359.45      6.79 o 
  -5  -2   4     1802.04     1875.12     21.29 o 
  -4  -2   4       57.63       34.95      1.76 o 
  -3  -2   4      273.89      258.07      4.71 o 
  -2  -2   4      343.06      286.27      5.09 o 
  -1  -2   4        4.78        4.91      1.62 o 
   0  -2   4     4187.32     4629.03     67.43 o 
   1  -2   4     6305.69     7125.50     81.96 o 
   2  -2   4     1175.07     1374.10     18.05 o 
   3  -2   4     2174.38     2475.75     30.83 o 
   4  -2   4     3070.61     3606.44     78.51 o 
   5  -2   4       29.72       41.82      3.63 o 
   6  -2   4     1314.46     1245.02     19.81 o 
   7  -2   4      994.96      987.75     17.68 o 
   8  -2   4       10.99       13.26      2.85 o 
   9  -2   4     1222.24     1191.35     22.16 o 
 -11  -1   4      430.03      474.07     15.79 o 
 -10  -1   4      349.03      317.28     11.98 o 
  -9  -1   4     2091.31     2160.94     39.33 o 
  -8  -1   4     1209.97     1168.00     22.60 o 
  -7  -1   4       81.24      103.49      4.41 o 
  -6  -1   4     1852.49     1871.10     25.90 o 
  -5  -1   4     1416.21     1379.67     19.57 o 
  -4  -1   4      112.10       81.53      3.06 o 
  -3  -1   4      882.07      788.65     11.62 o 
  -2  -1   4       20.39        9.06      1.88 o 
  -1  -1   4     1836.08     1935.48     28.75 o 
   0  -1   4     9132.63    10326.78    117.42 o 
   1  -1   4     6935.34     8016.97    112.49 o 
   2  -1   4     1340.17     1462.45     23.64 o 
   3  -1   4      602.68      531.79     11.45 o 
   4  -1   4     1006.82     1118.11     20.60 o 
   5  -1   4     1565.85     1551.30     27.68 o 
   6  -1   4     1466.49     1485.30     27.86 o 
   7  -1   4      147.82      154.01      6.73 o 
   8  -1   4     1227.42     1168.49     20.91 o 
   9  -1   4     1490.39     1449.67     25.32 o 
 -11   0   4       11.85       26.26     13.63 o 
 -10   0   4     1571.98     1598.54     32.54 o 
  -9   0   4     2605.93     2566.28     44.80 o 
  -8   0   4      111.64      102.92      4.76 o 
  -7   0   4     1666.19     1682.98     24.53 o 
  -6   0   4     1254.87     1250.12     18.74 o 
  -5   0   4      140.31      163.50      6.25 o 
  -4   0   4    10869.98    12101.81    150.40 o 
  -3   0   4      823.87      791.56     11.63 o 
  -2   0   4      116.39      113.44      3.11 o 
  -1   0   4     9732.31    10275.38    136.63 o 
   0   0   4     2177.24     2212.27     27.00 o 
   1   0   4      705.98      828.22     11.54 o 
   2   0   4     2838.96     2948.57     35.64 o 
   3   0   4     4632.66     5201.48     75.22 o 
   4   0   4        6.50        4.18      1.62 o 
   5   0   4     3196.99     3193.38     50.34 o 
   6   0   4      613.58      618.96     15.82 o 
   7   0   4      419.73      401.89     12.38 o 
   8   0   4     1771.51     1738.43     48.26 o 
   9   0   4      110.08      106.76      6.31 o 
 -11   1   4      114.05      110.92      7.59 o 
 -10   1   4     1161.03     1168.05     26.18 o 
  -9   1   4      243.25      236.36      9.58 o 
  -8   1   4      647.27      658.14     16.65 o 
  -7   1   4     2461.91     2568.18     65.35 o 
  -6   1   4       47.66       49.22      7.75 o 
  -5   1   4     2728.33     2981.04     37.68 o 
  -4   1   4     2431.74     2470.09     31.31 o 
  -3   1   4      574.38      533.20      8.75 o 
  -2   1   4      281.17      239.66      7.53 o 
  -1   1   4     4110.04     4217.16     49.70 o 
   0   1   4       36.35       30.64      1.70 o 
   1   1   4     1415.56     1356.90     17.82 o 
   2   1   4     5101.74     5413.57     77.29 o 
   3   1   4        1.02       -0.10      1.18 o 
   4   1   4      699.11      716.55     15.18 o 
   5   1   4      693.04      667.32     16.75 o 
   6   1   4      277.02      273.11     14.16 o 
   7   1   4      559.61      546.16     17.43 o 
   8   1   4      789.89      770.49     19.50 o 
   9   1   4       28.11       35.04      4.05 o 
 -11   2   4       12.55        6.42      2.97 o 
 -10   2   4       17.40       25.56      7.01 o 
  -9   2   4      287.28      281.04     10.28 o 
  -8   2   4     2318.99     2234.01     31.89 o 
  -7   2   4      165.59      176.45      5.76 o 
  -6   2   4      516.58      500.54      9.99 o 
  -5   2   4     2201.18     2304.11     35.25 o 
  -4   2   4      165.97      161.89      4.52 o 
  -3   2   4      287.81      281.79      8.19 o 
  -2   2   4      782.14      778.34     13.18 o 
  -1   2   4        2.50        2.48      0.94 o 
   0   2   4      871.74      810.54     11.87 o 
   1   2   4     1361.96     1338.24     17.99 o 
   2   2   4      401.76      431.48      7.67 o 
   3   2   4      190.77      172.30      4.34 o 
   4   2   4      642.70      687.36     16.81 o 
   5   2   4      573.93      578.85     14.06 o 
   6   2   4      118.01      104.96      5.70 o 
   7   2   4       83.79       80.32      8.76 o 
   8   2   4       73.33       83.22      8.31 o 
 -11   3   4        8.07       11.45      2.95 o 
 -10   3   4      144.19      139.46      7.37 o 
  -9   3   4      265.09      281.04     17.25 o 
  -8   3   4       18.17       27.93      2.68 o 
  -7   3   4      159.61      133.89      5.75 o 
  -6   3   4      463.41      441.35      9.34 o 
  -5   3   4        1.29        1.30      1.11 o 
  -4   3   4       14.20       17.29      7.66 o 
  -3   3   4       51.90       64.28      2.71 o 
  -2   3   4        5.98       15.80      2.33 o 
  -1   3   4    10381.50    10782.13    124.85 o 
   0   3   4       13.27       22.49      1.66 o 
   1   3   4       52.47       42.67      2.18 o 
   2   3   4      184.59      159.87      4.31 o 
   3   3   4        4.07        5.13      1.10 o 
   4   3   4       35.82       35.52      6.63 o 
   5   3   4        7.76        5.10      3.45 o 
   6   3   4      231.37      206.38     12.71 o 
   7   3   4       38.98       50.49      7.27 o 
   8   3   4       12.90       11.09      5.07 o 
 -11   4   4      126.55      138.71      7.94 o 
 -10   4   4      183.60      184.59      8.68 o 
  -9   4   4       19.19       19.55      2.49 o 
  -8   4   4      662.44      606.49     12.83 o 
  -7   4   4      840.83      786.40     14.56 o 
  -6   4   4        2.66        5.34      1.46 o 
  -5   4   4     1314.23     1240.39     18.82 o 
  -4   4   4      131.26      132.43      9.53 o 
  -3   4   4        9.89        7.64      1.77 o 
  -2   4   4      715.90      602.10     15.08 o 
  -1   4   4     1589.52     1651.69     23.96 o 
   0   4   4      496.29      442.12     14.65 o 
   1   4   4     1031.76      982.26     24.08 o 
   2   4   4       64.92       62.11      4.58 o 
   3   4   4       32.27       37.95      3.38 o 
   4   4   4       33.01       40.55      5.78 o 
   5   4   4       20.92       24.66      5.29 o 
   6   4   4     1363.32     1332.44     39.73 o 
   7   4   4      123.25      130.31     11.37 o 
 -10   5   4        0.27        7.53      1.80 o 
  -9   5   4       55.37       65.15      4.20 o 
  -8   5   4      839.04      836.73     16.05 o 
  -7   5   4        5.32       10.18      1.83 o 
  -6   5   4      123.86      127.82      4.90 o 
  -5   5   4      180.11      154.48      5.15 o 
  -4   5   4       29.74       31.45      2.35 o 
  -3   5   4      296.73      258.12      6.22 o 
  -2   5   4       52.00       28.34      3.28 o 
  -1   5   4       11.76       22.41      3.00 o 
   0   5   4     1002.09      921.77     19.28 o 
   1   5   4      288.88      270.52      8.93 o 
   2   5   4     1600.77     1642.23     29.85 o 
   3   5   4      116.00      111.51      6.31 o 
   4   5   4       11.22       14.24      4.34 o 
   5   5   4       55.67       60.94      7.61 o 
   6   5   4      272.00      273.88     15.98 o 
   7   5   4       45.21       37.93      6.85 o 
 -10   6   4       23.85       29.96      5.18 o 
  -9   6   4        2.99        3.76      1.77 o 
  -8   6   4       18.61       17.81      2.45 o 
  -7   6   4      106.68      113.83      5.48 o 
  -6   6   4      170.76      165.37      5.73 o 
  -5   6   4       23.10       25.61      2.33 o 
  -4   6   4        9.04        9.12      2.71 o 
  -3   6   4       45.30       44.77      4.13 o 
  -2   6   4      260.94      243.67      8.90 o 
  -1   6   4      432.26      373.45     15.97 o 
   0   6   4        7.06        6.11      4.20 o 
   1   6   4      559.05      535.76     14.11 o 
   2   6   4      397.59      387.29     11.59 o 
   3   6   4        0.77        1.68      3.12 o 
   4   6   4      191.03      174.01     11.95 o 
   5   6   4       87.10      101.37      9.90 o 
   6   6   4       12.08       10.73      5.13 o 
 -10   7   4        6.95       11.94      2.34 o 
  -9   7   4      209.89      232.25      8.21 o 
  -8   7   4      174.63      179.93      6.81 o 
  -7   7   4       28.43       32.28      4.48 o 
  -6   7   4       13.97        9.73      3.16 o 
  -5   7   4      338.42      331.54     11.79 o 
  -4   7   4       16.91       14.69      4.54 o 
  -3   7   4       54.99       42.03      4.28 o 
  -2   7   4      275.98      262.23      9.88 o 
  -1   7   4       10.42       16.52      4.84 o 
   0   7   4      383.34      364.43     11.83 o 
   1   7   4     1125.07     1062.58     31.49 o 
   2   7   4       12.82       13.67      2.57 o 
   3   7   4       21.56       29.06      5.65 o 
   4   7   4       81.98       62.99      8.22 o 
   5   7   4       31.60       44.22      7.09 o 
  -9   8   4      502.00      541.53     17.93 o 
  -8   8   4       63.62       61.81      6.40 o 
  -7   8   4      385.83      383.96     14.05 o 
  -6   8   4      208.42      217.21     10.24 o 
  -5   8   4      750.04      736.35     19.78 o 
  -4   8   4     1351.46     1369.04     29.38 o 
  -3   8   4      543.36      525.61     26.18 o 
  -2   8   4       88.44       76.52      5.77 o 
  -1   8   4      322.33      331.01     11.79 o 
   0   8   4     1098.74     1023.41     23.66 o 
   1   8   4      396.81      395.38     13.12 o 
   2   8   4      649.01      638.77     17.41 o 
   3   8   4      177.19      185.01     12.93 o 
   4   8   4        0.22        4.71      3.82 o 
  -8   9   4      142.56      159.28      9.58 o 
  -7   9   4      609.55      665.83     19.99 o 
  -6   9   4      182.89      195.40     10.18 o 
  -5   9   4       59.39       72.40      6.52 o 
  -4   9   4      710.28      686.80     20.00 o 
  -3   9   4      228.26      211.22     20.32 o 
  -2   9   4      446.33      448.87     14.82 o 
  -1   9   4      319.81      319.09     14.06 o 
   0   9   4      245.71      245.73     10.56 o 
   1   9   4      139.84      146.65      7.84 o 
   2   9   4     1171.33     1216.81     57.07 o 
   3   9   4       22.52       42.75      7.33 o 
  -6  10   4       23.98       31.99      4.80 o 
  -5  10   4      370.14      391.54     34.70 o 
  -4  10   4      197.18      208.98     10.32 o 
  -3  10   4       15.04       21.21      3.64 o 
  -2  10   4        8.92        7.21      4.69 o 
  -1  10   4      148.57      154.99      8.45 o 
   0  10   4       85.97       94.89     15.49 o 
   1  10   4      450.25      491.31     16.99 o 
  -2 -11   5      192.94      201.15     14.88 o 
  -1 -11   5       27.01       22.10      7.30 o 
   0 -11   5      187.45      167.96     14.97 o 
   1 -11   5       74.29       81.47     10.79 o 
   2 -11   5      493.50      472.37     24.36 o 
   3 -11   5      117.20      138.87     13.51 o 
   4 -11   5       91.54       95.68     11.22 o 
  -3 -10   5       68.24       93.15      9.87 o 
  -2 -10   5      233.51      267.71     16.62 o 
  -1 -10   5       58.40       54.83      8.83 o 
   0 -10   5      336.52      259.15     17.08 o 
   1 -10   5       86.34       94.98     10.88 o 
   2 -10   5      155.12      149.59     12.59 o 
   3 -10   5      310.05      316.70     18.37 o 
   4 -10   5      256.66      271.16     16.72 o 
  -6  -9   5      242.24      250.87     16.17 o 
  -5  -9   5        6.24       14.24      3.48 o 
  -4  -9   5      210.28      244.30     15.56 o 
  -3  -9   5      358.36      397.35     20.48 o 
  -2  -9   5       72.99       67.75      8.01 o 
  -1  -9   5      160.10      139.69     11.98 o 
   0  -9   5       11.33        6.97      4.68 o 
   1  -9   5       89.40       76.83      8.95 o 
   2  -9   5      347.26      292.25     16.50 o 
   3  -9   5      639.34      577.65     24.42 o 
   4  -9   5       26.48       36.28      6.57 o 
   5  -9   5      266.95      282.72     13.69 o 
   6  -9   5      148.85      177.56     11.06 o 
   7  -9   5       47.78       77.23      7.40 o 
  -7  -8   5      311.55      348.97     18.79 o 
  -6  -8   5       88.35      117.90     10.05 o 
  -5  -8   5      301.98      340.63     18.28 o 
  -4  -8   5      718.83      691.28     27.63 o 
  -3  -8   5        1.09        7.06      2.48 o 
  -2  -8   5     2189.96     2304.72     62.22 o 
  -1  -8   5      128.39      123.71     10.73 o 
   0  -8   5       33.16       34.23      6.45 o 
   1  -8   5     1276.49     1231.06     33.36 o 
   2  -8   5     1223.40     1200.45     39.38 o 
   3  -8   5        4.14        5.24      3.15 o 
   4  -8   5     1031.17     1032.78     22.46 o 
   5  -8   5      348.37      380.94     16.62 o 
   6  -8   5        9.92       12.62      3.51 o 
   7  -8   5      455.92      453.43     20.14 o 
   8  -8   5      229.66      243.38     14.33 o 
  -7  -7   5      465.74      500.31     22.46 o 
  -6  -7   5      428.22      423.35     20.14 o 
  -5  -7   5     1612.08     1668.79     48.93 o 
  -4  -7   5       22.52       15.49      3.82 o 
  -3  -7   5      479.31      452.11     19.83 o 
  -2  -7   5     3843.37     3947.92     91.80 o 
  -1  -7   5      189.92      214.73      7.90 o 
   0  -7   5      687.67      679.77     15.78 o 
   1  -7   5     1404.49     1414.45     26.91 o 
   2  -7   5      371.61      362.37     11.22 o 
   3  -7   5     3722.60     3814.11     78.19 o 
   4  -7   5     1803.18     1806.99     33.24 o 
   5  -7   5       20.84       25.52      4.19 o 
   6  -7   5      235.92      223.58      8.91 o 
   7  -7   5      741.84      796.84     19.92 o 
   8  -7   5       18.36       22.21      3.33 o 
  -7  -6   5      186.53      176.55     11.74 o 
  -6  -6   5     2349.20     2289.75     60.85 o 
  -5  -6   5      774.43      766.94     17.78 o 
  -4  -6   5      688.24      678.11     20.63 o 
  -3  -6   5     4059.59     3996.97     62.75 o 
  -2  -6   5     1395.54     1346.49     25.32 o 
  -1  -6   5      968.15      997.74     29.95 o 
   0  -6   5     2805.89     2746.32     44.79 o 
   1  -6   5      762.36      709.87     24.97 o 
   2  -6   5      896.19      930.53     14.81 o 
   3  -6   5      201.62      218.75      5.95 o 
   4  -6   5     1610.22     1684.06     27.61 o 
   5  -6   5      748.62      720.82     35.74 o 
   6  -6   5      630.66      625.92     16.15 o 
   7  -6   5      520.88      539.32     15.56 o 
   8  -6   5      224.13      207.42     10.01 o 
  -8  -5   5        0.99        3.85      2.32 o 
  -7  -5   5      718.96      713.44     24.28 o 
  -6  -5   5     1373.49     1302.03     26.01 o 
  -5  -5   5      232.10      214.99      9.63 o 
  -4  -5   5     5124.15     5168.02     78.56 o 
  -3  -5   5     1826.04     1813.52     24.26 o 
  -2  -5   5        1.55        8.91      1.80 o 
  -1  -5   5      541.90      526.43      8.63 o 
   0  -5   5      768.00      748.42     16.94 o 
   1  -5   5      108.08      117.10      3.57 o 
   2  -5   5     1417.16     1491.72     20.95 o 
   3  -5   5     2625.86     2623.50     62.29 o 
   4  -5   5        9.54       13.54      2.74 o 
   5  -5   5     1391.84     1299.47     25.13 o 
   6  -5   5      101.47      108.84      6.10 o 
   7  -5   5       31.54       33.59      3.80 o 
   8  -5   5      271.36      278.85     11.12 o 
   9  -5   5      665.36      675.78     19.57 o 
 -10  -4   5       30.80       32.39      6.17 o 
  -9  -4   5        4.73       10.38      2.44 o 
  -8  -4   5      310.82      281.12      8.06 o 
  -7  -4   5      581.76      544.48     10.69 o 
  -6  -4   5        0.97        1.96      0.98 o 
  -5  -4   5       38.17       35.76      3.35 o 
  -4  -4   5     1421.50     1512.22     36.62 o 
  -3  -4   5        4.12       10.69      1.59 o 
  -2  -4   5     1310.17     1285.51     25.63 o 
  -1  -4   5      427.46      440.11     10.61 o 
   0  -4   5       20.88       18.24      3.27 o 
   1  -4   5      193.26      207.51      4.76 o 
   2  -4   5       81.95       87.76      3.26 o 
   3  -4   5      743.90      762.28     18.38 o 
   4  -4   5      749.21      774.62     16.57 o 
   5  -4   5      262.71      252.53      8.82 o 
   6  -4   5      479.72      412.76     27.81 o 
   7  -4   5       34.78       37.46      4.22 o 
   8  -4   5        1.14        0.70      2.83 o 
   9  -4   5       11.47       13.10      3.70 o 
 -10  -3   5       16.65       32.24      4.34 o 
  -9  -3   5       38.84       45.36      7.79 o 
  -8  -3   5      126.12      115.17      4.24 o 
  -7  -3   5      134.34      108.95      3.84 o 
  -6  -3   5      691.11      681.94     10.40 o 
  -5  -3   5       84.28       76.17      2.72 o 
  -4  -3   5       80.99       89.98      2.70 o 
  -3  -3   5      515.06      513.21     10.18 o 
  -2  -3   5       11.42        7.51      1.74 o 
  -1  -3   5      116.68       99.67      4.43 o 
   0  -3   5     2620.95     3136.03     48.05 o 
   1  -3   5       68.89       66.01      2.95 o 
   2  -3   5      477.51      448.13      6.97 o 
   3  -3   5      776.06      838.37     11.58 o 
   4  -3   5        5.84        6.89      1.71 o 
   5  -3   5      276.13      267.40      9.40 o 
   6  -3   5      168.09      159.87      7.41 o 
   7  -3   5      157.06      169.81      6.64 o 
   8  -3   5       25.01       26.42      3.41 o 
   9  -3   5       20.98       20.37      4.15 o 
 -10  -2   5       86.56       89.94      6.65 o 
  -9  -2   5        9.84       13.99      3.65 o 
  -8  -2   5      661.06      615.67     12.79 o 
  -7  -2   5       92.82      118.38      4.78 o 
  -6  -2   5       12.64        9.50      1.65 o 
  -5  -2   5       58.90       55.80      2.81 o 
  -4  -2   5      881.86      826.79     19.83 o 
  -3  -2   5       13.99       18.62      1.51 o 
  -2  -2   5      154.96       94.14      2.46 o 
  -1  -2   5     3939.60     4637.44     87.57 o 
   0  -2   5        1.92        1.89      1.37 o 
   1  -2   5     2173.51     2288.80     28.37 o 
   2  -2   5      521.34      499.93      8.30 o 
   3  -2   5       14.51       17.13      2.39 o 
   4  -2   5     2622.38     2736.47     43.39 o 
   5  -2   5      667.64      606.63     21.27 o 
   6  -2   5      211.71      224.91      7.18 o 
   7  -2   5     1239.34     1234.78     21.04 o 
   8  -2   5       10.85       10.47      2.84 o 
   9  -2   5        1.37       -0.64      2.11 o 
 -11  -1   5        5.42        7.01      2.83 o 
 -10  -1   5      132.12      140.27      7.89 o 
  -9  -1   5      223.09      217.12     19.48 o 
  -8  -1   5        8.49        6.01      1.85 o 
  -7  -1   5      134.15      116.37      4.71 o 
  -6  -1   5      350.00      337.43      7.77 o 
  -5  -1   5      181.60      149.12      4.55 o 
  -4  -1   5      282.75      287.83      6.17 o 
  -3  -1   5        3.21       18.51      1.49 o 
  -2  -1   5       34.44       11.48      1.20 o 
  -1  -1   5        7.68        5.17      0.89 o 
   0  -1   5      158.66      106.88      2.94 o 
   1  -1   5      637.53      627.50      9.51 o 
   2  -1   5     1437.36     1770.49     22.75 o 
   3  -1   5     1694.97     1721.08     28.57 o 
   4  -1   5     2673.98     2818.78     67.28 o 
   5  -1   5       12.45       15.91      2.52 o 
   6  -1   5      404.22      396.61     11.84 o 
   7  -1   5      423.76      429.41     19.07 o 
   8  -1   5      207.43      200.40      7.84 o 
   9  -1   5      719.47      723.64     16.60 o 
 -11   0   5       38.25       48.46      5.29 o 
 -10   0   5       36.43       46.33      4.98 o 
  -9   0   5      404.71      384.95     10.05 o 
  -8   0   5      135.06      103.64      4.82 o 
  -7   0   5      366.18      352.40      8.56 o 
  -6   0   5      965.97     1048.06     16.60 o 
  -5   0   5      456.88      503.11     10.77 o 
  -4   0   5       16.76       38.44      2.24 o 
  -3   0   5        6.08       18.02      1.54 o 
  -2   0   5      465.56      599.39      9.40 o 
  -1   0   5       38.41       20.35      1.54 o 
   0   0   5      565.48      499.87      8.10 o 
   1   0   5       97.03       89.47      2.80 o 
   2   0   5      147.25      104.23      2.91 o 
   3   0   5     2632.56     2887.56     44.74 o 
   4   0   5       39.85       35.15      3.25 o 
   5   0   5      202.98      206.95      8.02 o 
   6   0   5      130.09      127.16      6.35 o 
   7   0   5      155.86      157.16      7.57 o 
   8   0   5      490.43      467.67     20.87 o 
   9   0   5       12.98       16.79      3.34 o 
 -11   1   5      508.93      528.57     16.68 o 
 -10   1   5      349.50      339.43     12.28 o 
  -9   1   5        7.71        6.33      2.15 o 
  -8   1   5      990.15      952.28     21.20 o 
  -7   1   5      492.64      492.02     10.41 o 
  -6   1   5      157.98      137.58      8.61 o 
  -5   1   5     1046.39     1017.12     15.68 o 
  -4   1   5     1318.65     1296.71     18.33 o 
  -3   1   5      202.54      184.71      4.68 o 
  -2   1   5     2515.08     2717.00     37.11 o 
  -1   1   5      193.85      133.58      4.23 o 
   0   1   5       28.03       24.22      3.24 o 
   1   1   5     1223.39     1198.05     16.52 o 
   2   1   5      854.81      821.73     16.90 o 
   3   1   5       28.17       49.61      3.44 o 
   4   1   5      934.86      899.51     18.36 o 
   5   1   5       29.31       34.28      3.61 o 
   6   1   5       11.37       15.17      3.50 o 
   7   1   5     1071.54     1057.28     23.36 o 
   8   1   5      194.71      188.38      8.84 o 
 -11   2   5      344.73      335.49     12.69 o 
 -10   2   5      186.96      190.88      8.75 o 
  -9   2   5      939.95      972.64     17.99 o 
  -8   2   5     1379.78     1429.15     22.72 o 
  -7   2   5       36.50       39.81      3.81 o 
  -6   2   5     2418.55     2437.25     32.78 o 
  -5   2   5     3871.02     3972.24     49.24 o 
  -4   2   5      319.98      326.20      6.97 o 
  -3   2   5     1869.98     1753.79     23.46 o 
  -2   2   5     2327.44     2280.58     29.10 o 
  -1   2   5      160.87      164.43      4.33 o 
   0   2   5      115.64       67.00      2.78 o 
   1   2   5      202.68      173.14      4.50 o 
   2   2   5      113.11      116.02      4.24 o 
   3   2   5     3198.21     3296.71     50.59 o 
   4   2   5     2704.07     2695.85     43.38 o 
   5   2   5      211.20      180.67      7.44 o 
   6   2   5       40.48       51.63      4.37 o 
   7   2   5      322.85      291.49     15.34 o 
   8   2   5       74.36       94.62      9.02 o 
 -11   3   5     1004.50     1123.28     26.66 o 
 -10   3   5      274.55      278.03     10.77 o 
  -9   3   5     1871.42     1845.10     28.62 o 
  -8   3   5        0.95        3.02      2.00 o 
  -7   3   5     1838.83     1856.32     27.12 o 
  -6   3   5     3590.64     3423.62     85.02 o 
  -5   3   5     1384.73     1279.39     19.20 o 
  -4   3   5      429.65      329.30      8.45 o 
  -3   3   5     1676.44     1565.42     21.72 o 
  -2   3   5     1665.89     1776.98     28.45 o 
  -1   3   5     4934.63     5269.58     62.83 o 
   0   3   5     1372.25     1271.15     20.09 o 
   1   3   5        0.89        2.34      1.72 o 
   2   3   5     1924.04     1923.70     25.72 o 
   3   3   5     2699.14     2719.49     86.78 o 
   4   3   5      183.21      146.32      9.29 o 
   5   3   5        4.98        6.69      2.78 o 
   6   3   5     1884.94     1923.88     51.37 o 
   7   3   5        9.38       12.47      3.24 o 
 -11   4   5      118.60      157.91      8.37 o 
 -10   4   5      287.70      327.07     15.45 o 
  -9   4   5      219.86      221.82      7.49 o 
  -8   4   5        3.50        5.54      1.44 o 
  -7   4   5     1362.70     1372.11     21.84 o 
  -6   4   5      478.42      477.37     10.20 o 
  -5   4   5       87.88       80.80      3.69 o 
  -4   4   5     1430.44     1243.93     23.66 o 
  -3   4   5       77.87       71.67      3.28 o 
  -2   4   5     3803.75     4015.64     49.38 o 
  -1   4   5        4.40        9.98      2.20 o 
   0   4   5      394.55      369.87     10.28 o 
   1   4   5       37.34       40.78      3.39 o 
   2   4   5     1399.88     1358.63     25.95 o 
   3   4   5      221.76      208.51     11.64 o 
   4   4   5       47.09       56.54      6.72 o 
   5   4   5     1222.89     1176.21     35.69 o 
   6   4   5        1.64       -0.12      3.97 o 
   7   4   5      113.17      123.46     11.40 o 
 -10   5   5      407.76      404.84     13.54 o 
  -9   5   5      194.02      183.75      7.93 o 
  -8   5   5        3.70        5.41      1.63 o 
  -7   5   5      102.44      108.49      4.80 o 
  -6   5   5      186.67      177.78      5.84 o 
  -5   5   5        5.56        7.77      1.65 o 
  -4   5   5      587.83      521.80     10.38 o 
  -3   5   5        6.22        4.53      1.78 o 
  -2   5   5      184.76      158.92      6.75 o 
  -1   5   5        0.92        2.70      2.60 o 
   0   5   5        5.13        3.08      2.78 o 
   1   5   5      160.23      141.12      6.46 o 
   2   5   5       57.89       63.92      4.30 o 
   3   5   5      107.33      108.58      8.98 o 
   4   5   5        2.92        3.30      3.73 o 
   5   5   5       33.85       22.83      5.90 o 
   6   5   5       15.84       15.25      5.78 o 
 -10   6   5       13.22       15.48      3.71 o 
  -9   6   5       78.34       80.95      5.57 o 
  -8   6   5       40.97       41.87      3.34 o 
  -7   6   5      430.56      413.53     10.17 o 
  -6   6   5      275.87      255.66      7.34 o 
  -5   6   5      111.02      108.86      6.72 o 
  -4   6   5       82.11       77.76      5.58 o 
  -3   6   5      103.81       98.62      9.90 o 
  -2   6   5       31.30       32.87      5.15 o 
  -1   6   5       18.65       13.87      2.62 o 
   0   6   5       93.63       73.36      9.11 o 
   1   6   5     1131.26     1076.04     22.90 o 
   2   6   5      254.41      238.36     15.77 o 
   3   6   5      123.30      123.71     10.42 o 
   4   6   5      121.13      127.68     10.88 o 
   5   6   5       10.35       11.49      4.89 o 
  -9   7   5       16.32       18.42      4.89 o 
  -8   7   5      886.22      881.82     23.12 o 
  -7   7   5      289.75      268.82     11.32 o 
  -6   7   5      102.50       95.52      6.83 o 
  -5   7   5       12.95        7.82      3.61 o 
  -4   7   5      254.80      213.41     15.11 o 
  -3   7   5       98.56       97.38      6.27 o 
  -2   7   5     1210.88     1149.52     45.23 o 
  -1   7   5       98.28      101.44      6.26 o 
   0   7   5      245.73      229.85      9.37 o 
   1   7   5     1696.30     1711.71     33.28 o 
   2   7   5       79.40       72.49      8.31 o 
   3   7   5      234.98      228.07     14.30 o 
   4   7   5      420.18      404.32     20.05 o 
   5   7   5       27.04       44.68      7.37 o 
  -9   8   5       30.76       38.33      5.28 o 
  -8   8   5      519.60      546.82     17.90 o 
  -7   8   5        0.16        2.10      3.01 o 
  -6   8   5      403.73      410.24     14.55 o 
  -5   8   5      510.18      484.23     20.23 o 
  -4   8   5       27.55       24.26      3.60 o 
  -3   8   5      822.74      823.63     20.90 o 
  -2   8   5      802.61      825.53     20.88 o 
  -1   8   5        0.21        2.04      1.71 o 
   0   8   5      867.76      854.91     21.48 o 
   1   8   5       84.32       93.30      6.12 o 
   2   8   5        3.45       10.67      4.22 o 
   3   8   5      983.95     1099.41     37.16 o 
  -8   9   5       17.31       23.95      4.32 o 
  -7   9   5      379.77      397.96     15.10 o 
  -6   9   5      569.45      590.45     27.34 o 
  -5   9   5        6.78        9.78      3.75 o 
  -4   9   5      145.29      157.20      8.52 o 
  -3   9   5      615.36      607.89     18.11 o 
  -2   9   5       94.90       98.75      6.88 o 
  -1   9   5      423.19      444.45     14.96 o 
   0   9   5      489.57      497.49     15.89 o 
   1   9   5       44.29       45.87      4.71 o 
   2   9   5      274.21      296.22     17.05 o 
  -6  10   5        8.41       13.26      3.23 o 
  -5  10   5      138.63      144.44      9.22 o 
  -4  10   5       72.02       93.64      7.00 o 
  -3  10   5        0.63        5.84      2.08 o 
  -2  10   5      103.44      120.28      8.79 o 
  -1  10   5      154.47      179.09      9.27 o 
   0  10   5        2.17        3.84      1.96 o 
  -2 -11   6      952.98      953.85     37.41 o 
  -1 -11   6        2.39        7.92      5.35 o 
   0 -11   6      176.97      169.89     14.88 o 
   1 -11   6      119.66      125.18     12.93 o 
   2 -11   6        4.95        8.01      5.26 o 
   3 -11   6      229.73      247.91     17.39 o 
   4 -11   6      231.59      237.61     16.29 o 
  -4 -10   6      109.82      139.81     11.83 o 
  -3 -10   6        8.95       16.11      4.25 o 
  -2 -10   6      217.41      193.66     14.42 o 
  -1 -10   6      403.68      368.71     20.84 o 
   0 -10   6        3.14        1.47      4.46 o 
   1 -10   6       29.81       19.71      6.33 o 
   2 -10   6       73.36       81.72      9.87 o 
   3 -10   6       84.54      109.53     11.22 o 
   4 -10   6       65.57       80.47      9.63 o 
  -6  -9   6       58.82       68.98      8.28 o 
  -5  -9   6       21.30       29.49      5.53 o 
  -4  -9   6      144.80      161.39     12.44 o 
  -3  -9   6      173.79      159.77     12.07 o 
  -2  -9   6        1.99        3.73      4.52 o 
  -1  -9   6        0.27        0.24      3.91 o 
   0  -9   6      311.55      282.75     16.84 o 
   1  -9   6       18.89       20.14      5.53 o 
   2  -9   6       36.68       32.94      6.51 o 
   3  -9   6      189.35      195.01     13.60 o 
   4  -9   6      190.19      176.67     10.45 o 
   5  -9   6       45.93       42.14      5.38 o 
   6  -9   6      755.81      775.56     28.21 o 
  -7  -8   6       22.38       27.38      5.26 o 
  -6  -8   6      252.43      237.15     15.01 o 
  -5  -8   6      407.28      422.68     20.75 o 
  -4  -8   6      686.48      689.48     27.54 o 
  -3  -8   6      603.35      583.77     24.45 o 
  -2  -8   6       52.98       40.55      7.24 o 
  -1  -8   6      468.97      418.77     20.02 o 
   0  -8   6       68.24       50.39      8.73 o 
   1  -8   6      246.27      238.73     13.95 o 
   2  -8   6      519.61      526.19     27.72 o 
   3  -8   6      137.06      125.15      6.48 o 
   4  -8   6      315.22      311.35     14.82 o 
   5  -8   6      683.80      669.15     24.39 o 
   6  -8   6      418.02      399.06     18.28 o 
   7  -8   6      286.42      314.71     16.62 o 
  -8  -7   6       19.99       25.03      4.83 o 
  -7  -7   6      754.66      742.35     29.03 o 
  -6  -7   6        0.09        7.09      2.32 o 
  -5  -7   6     1144.06     1082.09     36.12 o 
  -4  -7   6      134.40      142.20     10.64 o 
  -3  -7   6      155.95      163.37     11.41 o 
  -2  -7   6       38.12       39.67      6.71 o 
  -1  -7   6      233.91      254.98      9.08 o 
   0  -7   6       39.33       49.90      4.10 o 
   1  -7   6      734.10      699.31     16.74 o 
   2  -7   6     1198.63     1203.50     25.11 o 
   3  -7   6      882.81      850.81     19.22 o 
   4  -7   6      824.10      827.52     27.02 o 
   5  -7   6     1090.56     1053.48     32.52 o 
   6  -7   6      109.59      109.65      8.86 o 
   8  -7   6       30.43       36.89      5.56 o 
  -8  -6   6      120.44      114.69      9.32 o 
  -7  -6   6        0.46        5.99      2.54 o 
  -6  -6   6       76.70       86.76      6.97 o 
  -5  -6   6       43.51       52.66      5.41 o 
  -4  -6   6        0.34        1.83      1.53 o 
  -3  -6   6      653.87      661.19     37.28 o 
  -2  -6   6       11.26       14.03      2.50 o 
  -1  -6   6       16.29       10.75      2.36 o 
   0  -6   6      695.56      637.43     15.18 o 
   1  -6   6      700.51      726.17     16.59 o 
   2  -6   6      853.63      826.88     19.53 o 
   3  -6   6      133.46      143.57      6.30 o 
   4  -6   6        6.89       11.52      3.06 o 
   5  -6   6        0.72        2.23      1.44 o 
   6  -6   6      978.18      931.05     21.25 o 
   7  -6   6      427.57      412.25     13.50 o 
   8  -6   6       23.32       23.78      4.40 o 
  -9  -5   6      182.18      200.42     12.65 o 
  -8  -5   6        0.75        3.99      2.08 o 
  -7  -5   6      404.65      384.38     12.50 o 
  -6  -5   6      352.28      354.02     11.32 o 
  -5  -5   6      360.13      334.17     10.51 o 
  -4  -5   6     1797.48     1822.56     32.55 o 
  -3  -5   6     1616.55     1640.79     29.63 o 
  -2  -5   6       98.86       97.08      5.32 o 
  -1  -5   6      520.47      503.24     17.21 o 
   0  -5   6       61.80       64.01      4.28 o 
   1  -5   6        9.82       11.09      2.27 o 
   2  -5   6      293.71      299.16      6.70 o 
   3  -5   6       41.36       50.54      2.84 o 
   4  -5   6      475.78      489.44     27.38 o 
   5  -5   6      377.91      382.41     11.52 o 
   6  -5   6      287.83      286.72     10.36 o 
   7  -5   6        6.54       12.51      2.35 o 
   8  -5   6      165.91      157.21      8.36 o 
 -10  -4   6       61.76       64.30      7.73 o 
  -9  -4   6        1.73        1.22      2.41 o 
  -8  -4   6      793.80      792.40     19.89 o 
  -7  -4   6      478.59      489.69     14.11 o 
  -6  -4   6      172.81      151.21      4.42 o 
  -5  -4   6     2928.41     2870.58     31.06 o 
  -4  -4   6     5915.78     5864.19     58.52 o 
  -3  -4   6       23.53       20.74      1.40 o 
  -2  -4   6     2206.55     2112.48     35.29 o 
  -1  -4   6      268.51      220.09      7.30 o 
   0  -4   6     1073.26     1117.45     32.41 o 
   1  -4   6     3440.40     3574.23     43.86 o 
   2  -4   6      468.79      443.07      8.45 o 
   3  -4   6      342.18      363.63      7.70 o 
   4  -4   6     1441.11     1503.96     27.40 o 
   5  -4   6      366.82      354.67     14.20 o 
   6  -4   6      205.46      175.78      9.03 o 
   7  -4   6      342.81      317.62     20.17 o 
   8  -4   6      124.79      117.75      7.96 o 
 -10  -3   6      121.38      122.91     11.40 o 
  -9  -3   6      304.17      310.14      9.09 o 
  -8  -3   6     2728.28     2614.34     56.29 o 
  -7  -3   6      192.84      164.83      9.22 o 
  -6  -3   6      514.59      478.73     10.00 o 
  -5  -3   6     3409.09     3492.30     50.13 o 
  -4  -3   6      194.79      184.82      4.81 o 
  -3  -3   6     1761.99     1809.33     31.26 o 
  -2  -3   6     2756.66     2710.22     46.96 o 
  -1  -3   6      332.56      430.53     34.53 o 
   0  -3   6     2637.88     2963.41     36.34 o 
   1  -3   6     3389.45     3577.40     41.62 o 
   2  -3   6      675.94      735.39      9.81 o 
   3  -3   6     1544.12     1512.62     21.67 o 
   4  -3   6     1408.56     1413.51     20.55 o 
   5  -3   6      410.06      354.15     11.31 o 
   6  -3   6      229.96      244.39      7.72 o 
   7  -3   6      378.64      365.28     10.25 o 
   8  -3   6       23.54       24.40      4.55 o 
 -10  -2   6       47.39       56.49      7.47 o 
  -9  -2   6      508.94      495.49     11.87 o 
  -8  -2   6      300.36      328.03      8.85 o 
  -7  -2   6        3.18        5.54      1.61 o 
  -6  -2   6      154.68      133.41      4.76 o 
  -5  -2   6      514.64      468.12      9.15 o 
  -4  -2   6     1208.35     1323.59     18.72 o 
  -3  -2   6     1965.26     1976.71     39.19 o 
  -2  -2   6     2676.20     3265.96     39.64 o 
  -1  -2   6     5082.58     5930.96     69.34 o 
   0  -2   6     1795.00     1885.87     24.02 o 
   1  -2   6      549.68      586.18      9.39 o 
   2  -2   6      576.49      584.18     11.05 o 
   3  -2   6      264.96      227.86      7.67 o 
   4  -2   6       29.22       40.97      3.48 o 
   5  -2   6      655.22      620.21     14.98 o 
   6  -2   6      898.39      838.15     15.68 o 
   7  -2   6       91.18       87.03      5.25 o 
   8  -2   6       88.77       89.36      5.76 o 
 -11  -1   6       86.81      108.00     10.80 o 
 -10  -1   6       13.08       11.88      3.09 o 
  -9  -1   6       61.40       68.38      5.43 o 
  -8  -1   6      106.80       90.52      4.81 o 
  -7  -1   6      129.79      115.88      4.96 o 
  -6  -1   6       39.25       35.09      4.98 o 
  -5  -1   6      180.89      171.05      5.47 o 
  -4  -1   6      239.06      211.61      6.84 o 
  -3  -1   6      130.31      133.90      3.72 o 
  -2  -1   6       96.30      130.35      7.11 o 
  -1  -1   6       17.25        6.97      1.55 o 
   0  -1   6       36.47       51.83      3.74 o 
   1  -1   6       90.56       81.48      2.84 o 
   2  -1   6       25.63       38.13      2.19 o 
   3  -1   6      411.12      452.71     14.30 o 
   4  -1   6      130.09      153.85      8.68 o 
   5  -1   6       85.08       71.49      7.12 o 
   6  -1   6      154.17      129.62      8.98 o 
   7  -1   6        3.80       -0.28      3.06 o 
   8  -1   6      111.10      122.79      6.69 o 
 -11   0   6        7.44       20.17      3.74 o 
 -10   0   6      126.18      112.73      7.08 o 
  -9   0   6       63.41       66.60      4.34 o 
  -8   0   6       30.08       24.19      2.72 o 
  -7   0   6      221.98      202.63      6.33 o 
  -6   0   6      231.98      208.02      6.00 o 
  -5   0   6      150.52      155.01      5.78 o 
  -4   0   6      253.77      230.28      5.62 o 
  -3   0   6       11.64        7.28      1.32 o 
  -2   0   6       43.21       45.58      2.26 o 
  -1   0   6      852.07      936.47     13.64 o 
   0   0   6      184.74      176.26      4.39 o 
   1   0   6      328.22      347.83      6.68 o 
   2   0   6     1779.54     1888.01     24.63 o 
   3   0   6      241.75      239.58     13.37 o 
   4   0   6      513.67      517.05     12.95 o 
   5   0   6     1238.69     1268.88     24.91 o 
   6   0   6      112.54      114.27      6.32 o 
   7   0   6      293.03      262.53     10.22 o 
   8   0   6      244.29      231.75     18.20 o 
 -11   1   6      274.63      304.50     19.96 o 
 -10   1   6      925.26      928.45     22.50 o 
  -9   1   6       68.05       78.03      4.52 o 
  -8   1   6      110.12      130.12      5.31 o 
  -7   1   6     1134.27     1071.67     22.98 o 
  -6   1   6       61.40       47.90      3.09 o 
  -5   1   6     1229.48     1120.38     28.69 o 
  -4   1   6     3328.70     3501.33     82.08 o 
  -3   1   6       22.36       16.35      1.62 o 
  -2   1   6      100.71       67.09      4.56 o 
  -1   1   6     4787.45     5065.89     60.24 o 
   0   1   6      101.48       86.88      3.17 o 
   1   1   6     2707.40     2751.24     34.48 o 
   2   1   6      537.49      506.97     11.88 o 
   3   1   6       56.74       66.86      4.17 o 
   4   1   6     2193.62     2283.08     38.24 o 
   5   1   6     1249.95     1320.59     25.82 o 
   6   1   6        7.19        7.88      2.14 o 
   7   1   6     1357.99     1329.90     41.93 o 
   8   1   6      314.73      311.88     11.80 o 
 -11   2   6      497.82      536.50     16.70 o 
 -10   2   6      909.01      944.07     22.65 o 
  -9   2   6       72.65       62.30      4.14 o 
  -8   2   6      492.48      488.50     12.36 o 
  -7   2   6      286.28      251.25      7.13 o 
  -6   2   6      274.96      284.54      7.30 o 
  -5   2   6     8946.08     9241.56    114.23 o 
  -4   2   6      221.18      179.72      5.14 o 
  -3   2   6      205.53      203.30      5.34 o 
  -2   2   6     1721.17     1480.46     20.58 o 
  -1   2   6     1183.97     1190.41     17.21 o 
   0   2   6      149.92      141.02      4.25 o 
   1   2   6     4382.34     4379.17     77.40 o 
   2   2   6     1213.57     1266.67     19.47 o 
   3   2   6     1056.11     1128.08     21.58 o 
   4   2   6     2722.79     2927.50     47.22 o 
   5   2   6       49.77       54.68      5.64 o 
   6   2   6     1344.08     1289.90     38.05 o 
   7   2   6     1631.58     1648.92     47.03 o 
 -11   3   6      233.25      239.81     10.55 o 
 -10   3   6       14.82       14.62      3.12 o 
  -9   3   6      728.70      729.33     23.87 o 
  -8   3   6      989.30     1009.93     18.06 o 
  -7   3   6       55.94       59.09      4.14 o 
  -6   3   6     1175.73     1150.93     18.50 o 
  -5   3   6      621.15      551.50     10.71 o 
  -4   3   6      136.11      125.32      4.46 o 
  -3   3   6     2651.19     2650.76     34.42 o 
  -2   3   6     3619.13     3695.89     45.93 o 
  -1   3   6      132.86      127.12      4.33 o 
   0   3   6      635.02      597.69     10.53 o 
   1   3   6     1441.87     1415.68     20.18 o 
   2   3   6      784.94      769.83     12.81 o 
   3   3   6     1240.15     1211.42     33.77 o 
   4   3   6      341.92      350.71     15.59 o 
   5   3   6      184.88      174.74     11.28 o 
   6   3   6     2225.83     2251.73     58.86 o 
   7   3   6      635.40      660.17     26.04 o 
 -11   4   6       20.40       34.00      4.94 o 
 -10   4   6      264.97      272.10      8.89 o 
  -9   4   6      158.07      162.48      6.45 o 
  -8   4   6      142.35      144.76      5.78 o 
  -7   4   6      758.73      722.96     14.09 o 
  -6   4   6      991.00      958.94     17.83 o 
  -5   4   6      722.79      683.54     16.50 o 
  -4   4   6      910.13      866.37     14.64 o 
  -3   4   6      383.11      369.46      8.08 o 
  -2   4   6      120.10      115.60      4.10 o 
  -1   4   6     1318.46     1280.00     33.71 o 
   0   4   6      581.13      560.15     13.67 o 
   1   4   6        1.10        3.73      1.63 o 
   2   4   6      744.21      664.94     22.58 o 
   3   4   6      320.83      327.30     15.22 o 
   4   4   6       27.85       33.80      5.13 o 
   5   4   6      855.30      865.08     29.40 o 
   6   4   6      693.63      715.05     27.29 o 
 -10   5   6      481.56      510.42     13.03 o 
  -9   5   6      271.20      272.29      8.70 o 
  -8   5   6       12.83       15.15      2.21 o 
  -7   5   6      163.92      166.67      6.07 o 
  -6   5   6        2.65        4.46      1.10 o 
  -5   5   6     2682.39     2556.44     35.12 o 
  -4   5   6       91.01       90.14      3.86 o 
  -3   5   6       79.14       71.65      9.05 o 
  -2   5   6     2143.27     2115.26     59.10 o 
  -1   5   6      124.97      121.77      6.11 o 
   0   5   6      177.86      164.56      6.99 o 
   1   5   6     1203.92     1134.74     23.14 o 
   2   5   6        7.58        4.65      2.84 o 
   3   5   6       10.74        4.16      2.60 o 
   4   5   6      109.10      102.56      9.32 o 
   5   5   6       93.59      100.88     10.39 o 
   6   5   6      322.11      312.66     18.31 o 
 -10   6   6       31.05       39.17      3.55 o 
  -9   6   6       19.79       32.16      3.15 o 
  -8   6   6     1848.17     1880.31     29.61 o 
  -7   6   6       26.27       25.16      3.22 o 
  -6   6   6      573.83      549.52     15.88 o 
  -5   6   6     1228.79     1124.29     28.16 o 
  -4   6   6      358.87      330.20     11.24 o 
  -3   6   6     1980.05     1992.51     47.98 o 
  -2   6   6       46.08       46.06      4.23 o 
  -1   6   6      197.22      187.23      7.97 o 
   0   6   6      377.59      388.17     12.88 o 
   1   6   6     1053.88      999.34     22.00 o 
   2   6   6      646.93      605.28     23.41 o 
   3   6   6      141.93      130.62     11.15 o 
   4   6   6        1.57        3.73      4.22 o 
   5   6   6      220.49      225.93     15.16 o 
  -9   7   6      735.39      765.62     23.59 o 
  -8   7   6       67.99       73.71      6.38 o 
  -7   7   6       67.54       76.43      6.21 o 
  -6   7   6      319.21      311.33     18.99 o 
  -5   7   6      131.17      126.46      7.64 o 
  -4   7   6      798.01      731.18     25.15 o 
  -3   7   6     1606.48     1529.06     31.17 o 
  -2   7   6      124.81      120.27      6.98 o 
  -1   7   6      288.78      272.84     10.50 o 
   0   7   6      236.25      232.58      9.63 o 
   1   7   6       51.99       46.55      6.40 o 
   2   7   6      433.35      415.78     19.47 o 
   3   7   6       49.93       52.59      7.92 o 
   4   7   6       18.39       22.80      5.87 o 
  -8   8   6       10.47       13.72      4.09 o 
  -7   8   6      172.24      174.36      9.73 o 
  -6   8   6      327.83      310.30     12.71 o 
  -5   8   6       10.73       22.19      4.32 o 
  -4   8   6      201.62      196.53      9.42 o 
  -3   8   6       64.80       64.77      5.62 o 
  -2   8   6        4.45        7.01      2.38 o 
  -1   8   6      122.02      129.88     19.16 o 
   0   8   6        7.45       12.62      6.31 o 
   1   8   6        2.44        5.01      1.64 o 
   2   8   6      134.90      131.44     10.94 o 
   3   8   6        1.71        6.85      4.03 o 
  -7   9   6        0.12       -1.15      2.60 o 
  -6   9   6       36.30       40.44      5.67 o 
  -5   9   6        9.13       13.32      2.98 o 
  -4   9   6       44.61       45.31      5.03 o 
  -3   9   6      131.41      157.18     14.04 o 
  -2   9   6        0.50        3.47      2.15 o 
  -1   9   6        7.19       12.67      2.39 o 
   0   9   6       41.04       39.02      4.53 o 
   1   9   6        3.07        6.57      3.73 o 
  -5  10   6      580.70      626.56     19.81 o 
  -4  10   6      158.41      189.31     10.02 o 
  -3  10   6       54.18       64.45      6.23 o 
  -2  10   6      431.72      455.35     16.04 o 
  -2 -11   7        5.35        5.84      4.55 o 
  -1 -11   7       12.70       16.87      6.02 o 
   0 -11   7      219.17      188.04     15.46 o 
   1 -11   7       14.44       19.83      6.75 o 
   2 -11   7       82.41       80.86     10.85 o 
   3 -11   7       42.53       35.30      7.61 o 
  -4 -10   7      191.48      207.23     15.22 o 
  -3 -10   7      563.81      576.28     27.14 o 
  -2 -10   7      508.35      458.16     24.30 o 
  -1 -10   7      265.86      261.08     17.97 o 
   0 -10   7      221.57      202.40     15.25 o 
   1 -10   7       37.67       34.50      7.52 o 
   2 -10   7      399.90      365.60     20.32 o 
   3 -10   7       60.87       57.73      8.71 o 
  -6  -9   7       23.20       31.11      5.81 o 
  -5  -9   7      274.59      302.46     18.00 o 
  -4  -9   7      265.43      286.87     17.33 o 
  -3  -9   7       26.58       32.64      5.87 o 
  -2  -9   7     1563.10     1517.94     48.44 o 
  -1  -9   7      766.19      756.62     30.35 o 
   0  -9   7      159.45      137.64     12.47 o 
   1  -9   7      509.42      478.73     22.16 o 
   2  -9   7      918.14      856.55     20.65 o 
   3  -9   7      186.90      206.36      8.95 o 
   4  -9   7     1100.77     1048.26     33.25 o 
   5  -9   7       10.45       12.44      3.15 o 
   6  -9   7        5.50        6.30      2.23 o 
  -7  -8   7      124.20      133.24     10.88 o 
  -6  -8   7       98.74      115.58      9.93 o 
  -5  -8   7       81.44       85.81      8.92 o 
  -4  -8   7       57.72       52.50      7.00 o 
  -3  -8   7      197.96      193.97     13.23 o 
  -2  -8   7      729.94      656.32     26.56 o 
  -1  -8   7       88.26       71.81      8.56 o 
   0  -8   7       94.06      119.82      6.63 o 
   1  -8   7      509.69      513.36     14.61 o 
   2  -8   7       77.35       71.77      5.27 o 
   3  -8   7       83.64       85.83      5.75 o 
   4  -8   7      547.37      518.70     21.00 o 
   5  -8   7      235.90      221.93     12.90 o 
   6  -8   7      448.52      501.28     21.76 o 
   7  -8   7       16.18       14.67      3.58 o 
  -8  -7   7       24.03       19.83      4.95 o 
  -7  -7   7       14.18       21.12      4.80 o 
  -6  -7   7       77.47       65.40      7.67 o 
  -5  -7   7        1.50        3.51      2.17 o 
  -4  -7   7       24.95       24.42      2.96 o 
  -3  -7   7        7.57        9.14      2.66 o 
  -2  -7   7        2.21        7.93      3.07 o 
  -1  -7   7       92.76       74.99      5.93 o 
   0  -7   7       39.17       44.16      4.02 o 
   1  -7   7      146.40      138.93      8.86 o 
   2  -7   7       47.81       59.33      4.67 o 
   3  -7   7        4.21        5.81      2.87 o 
   4  -7   7        1.77        6.17      2.14 o 
   5  -7   7       57.65       65.34      7.06 o 
   6  -7   7       53.30       62.01      7.03 o 
   7  -7   7       48.47       62.37      7.43 o 
  -8  -6   7       35.36       40.55      7.82 o 
  -7  -6   7        1.68        5.43      2.25 o 
  -6  -6   7      555.80      513.40     18.52 o 
  -5  -6   7       45.70       51.18      4.42 o 
  -4  -6   7      817.14      774.16     18.25 o 
  -3  -6   7     1337.84     1256.38     25.04 o 
  -2  -6   7      138.76      134.01      8.47 o 
  -1  -6   7      497.92      518.87     13.74 o 
   0  -6   7      697.22      711.65     16.78 o 
   1  -6   7      174.59      162.22      7.06 o 
   2  -6   7      643.50      669.30     22.37 o 
   3  -6   7     1103.28     1187.43     34.69 o 
   4  -6   7       57.49       68.76      6.91 o 
   5  -6   7      180.37      174.50     11.40 o 
   6  -6   7      211.16      192.99     12.25 o 
   7  -6   7        6.36       19.47      3.58 o 
  -9  -5   7      523.41      543.18     16.72 o 
  -8  -5   7       44.13       40.72      4.58 o 
  -7  -5   7      876.19      882.22     21.17 o 
  -6  -5   7     1868.91     1802.28     34.09 o 
  -5  -5   7      758.79      726.06     17.46 o 
  -4  -5   7      328.36      304.36      9.97 o 
  -3  -5   7     1446.28     1399.51     26.68 o 
  -2  -5   7     1016.09     1046.04     31.25 o 
  -1  -5   7     2975.00     2925.05     80.22 o 
   0  -5   7     2408.79     2472.10     64.39 o 
   1  -5   7      127.27      160.33      6.66 o 
   2  -5   7     1980.47     2116.37     36.74 o 
   3  -5   7        9.30        7.40      2.87 o 
   4  -5   7      836.21      824.37     27.47 o 
   5  -5   7     2025.38     2102.81     55.04 o 
   6  -5   7      275.61      292.68     11.41 o 
   7  -5   7      654.14      631.78     25.70 o 
   8  -5   7      914.46      814.53     31.54 o 
 -10  -4   7      901.51      949.79     34.17 o 
  -9  -4   7      362.38      354.61     12.89 o 
  -8  -4   7      166.45      165.51      8.28 o 
  -7  -4   7     1537.62     1521.70     30.32 o 
  -6  -4   7      110.32       96.08      5.80 o 
  -5  -4   7      140.18      127.93     10.33 o 
  -4  -4   7     9257.04     9434.75    196.78 o 
  -3  -4   7      174.17      155.77      6.43 o 
  -2  -4   7     3786.44     3935.61     61.30 o 
  -1  -4   7     5041.43     5207.54     78.73 o 
   0  -4   7      509.97      494.85     12.25 o 
   1  -4   7     2499.67     2708.59     44.19 o 
   2  -4   7      274.53      293.54      7.99 o 
   3  -4   7      617.70      662.27     11.38 o 
   4  -4   7     1892.11     1939.43     26.57 o 
   5  -4   7     1886.14     1924.92     27.44 o 
   6  -4   7        3.95        0.50      5.55 o 
   7  -4   7     2381.49     2383.86     55.24 o 
   8  -4   7      980.17      925.35     25.50 o 
 -10  -3   7      695.96      731.86     29.06 o 
  -9  -3   7       46.78       50.20      5.01 o 
  -8  -3   7      670.62      675.34     32.61 o 
  -7  -3   7      907.96      866.68     20.10 o 
  -6  -3   7      299.82      307.41      7.60 o 
  -5  -3   7     4289.54     4405.62     54.47 o 
  -4  -3   7      391.32      375.32      7.44 o 
  -3  -3   7     1075.23     1169.03     48.18 o 
  -2  -3   7     2874.57     2851.61     62.08 o 
  -1  -3   7     2046.16     2193.57     36.57 o 
   0  -3   7      565.06      576.37     12.47 o 
   1  -3   7     2928.36     3123.09     54.84 o 
   2  -3   7      674.53      681.27     16.35 o 
   3  -3   7     1340.73     1342.56     19.20 o 
   4  -3   7     3275.43     3425.24     42.85 o 
   5  -3   7      167.03      196.98      6.61 o 
   6  -3   7       59.69       70.84      4.59 o 
   7  -3   7     1420.32     1474.14     36.83 o 
   8  -3   7      242.07      221.95      8.57 o 
 -10  -2   7       15.86        8.59      4.95 o 
  -9  -2   7      835.96      790.40     19.33 o 
  -8  -2   7      239.44      231.28      7.40 o 
  -7  -2   7       20.16       22.99      3.60 o 
  -6  -2   7      505.08      496.31     10.13 o 
  -5  -2   7      823.70      763.01     12.92 o 
  -4  -2   7      118.48      129.90      3.90 o 
  -3  -2   7     2510.06     2758.46     34.65 o 
  -2  -2   7       32.58       24.14      1.93 o 
  -1  -2   7      737.90      809.92     12.78 o 
   0  -2   7     2834.51     3098.05     38.14 o 
   1  -2   7      385.94      359.82      6.99 o 
   2  -2   7      277.83      281.83      9.75 o 
   3  -2   7      941.47      982.12     19.79 o 
   4  -2   7      206.39      228.42      8.14 o 
   5  -2   7       52.01       49.24      4.31 o 
   6  -2   7      241.15      225.03      7.59 o 
   7  -2   7       41.47       44.27      4.30 o 
   8  -2   7       56.58       64.41      8.34 o 
 -11  -1   7       75.87       86.15     12.97 o 
 -10  -1   7      518.53      551.53     16.25 o 
  -9  -1   7      530.44      511.52     12.14 o 
  -8  -1   7      422.70      394.67      9.85 o 
  -7  -1   7      622.93      620.86     14.99 o 
  -6  -1   7       21.24       20.69      3.03 o 
  -5  -1   7      160.94      167.80      5.03 o 
  -4  -1   7     1392.69     1483.17     28.41 o 
  -3  -1   7        1.94        4.42      2.24 o 
  -2  -1   7     3811.30     4445.91     53.41 o 
  -1  -1   7     6166.85     7112.20    128.12 o 
   0  -1   7      641.23      640.48     10.39 o 
   1  -1   7      222.21      230.89      5.32 o 
   2  -1   7      301.40      294.88      8.90 o 
   3  -1   7        3.34        6.43      2.04 o 
   4  -1   7      995.91      913.10     21.73 o 
   5  -1   7       13.28       14.87      2.71 o 
   6  -1   7        6.72        5.95      2.12 o 
   7  -1   7      223.87      200.25     12.77 o 
   8  -1   7      230.67      219.20      8.66 o 
 -11   0   7      712.38      705.92     25.96 o 
 -10   0   7      748.46      744.74     19.57 o 
  -9   0   7      156.98      156.90      6.38 o 
  -8   0   7      143.91      172.00      6.29 o 
  -7   0   7      362.07      333.97      8.41 o 
  -6   0   7      182.79      178.12      5.70 o 
  -5   0   7     1977.96     1963.40     27.01 o 
  -4   0   7      257.84      250.05      7.63 o 
  -3   0   7      557.60      526.88     14.08 o 
  -2   0   7     6224.65     6938.97     81.49 o 
  -1   0   7       71.54       64.49      2.92 o 
   0   0   7      982.81      935.84     19.70 o 
   1   0   7     1003.29     1032.94     24.69 o 
   2   0   7       91.48      104.26      9.43 o 
   3   0   7     2007.33     2043.10     34.54 o 
   4   0   7     1292.74     1270.07     34.50 o 
   5   0   7      400.69      346.41     10.95 o 
   6   0   7      543.79      504.49     14.56 o 
   7   0   7      151.27      141.81      8.17 o 
   8   0   7        5.30       15.54      4.48 o 
 -11   1   7      955.85      997.07     24.73 o 
 -10   1   7       40.93       33.21      3.25 o 
  -9   1   7      448.98      454.18     11.29 o 
  -8   1   7      986.17      979.53     17.61 o 
  -7   1   7       19.87       22.08      2.34 o 
  -6   1   7      382.47      370.82     14.18 o 
  -5   1   7     3835.99     4036.20     50.56 o 
  -4   1   7      121.75      137.18      4.49 o 
  -3   1   7      879.17      874.74     13.87 o 
  -2   1   7      857.52      909.13     14.18 o 
  -1   1   7      186.01      150.84      4.50 o 
   0   1   7     2589.91     2625.49     33.60 o 
   1   1   7      209.20      174.16      4.78 o 
   2   1   7       15.03       16.54      5.32 o 
   3   1   7     1792.43     1822.69     31.69 o 
   4   1   7       52.94       45.49      3.98 o 
   5   1   7      279.04      254.58      9.39 o 
   6   1   7      324.58      329.02     11.37 o 
   7   1   7       95.79      112.05     12.24 o 
 -11   2   7        7.83       14.28      2.87 o 
 -10   2   7      166.14      176.47      8.24 o 
  -9   2   7      458.57      448.31     13.35 o 
  -8   2   7      113.21      108.69      4.91 o 
  -7   2   7      189.64      200.82      6.43 o 
  -6   2   7       45.04       55.33      8.51 o 
  -5   2   7      755.21      674.50     20.13 o 
  -4   2   7       30.26       25.94      2.32 o 
  -3   2   7      327.24      340.59      7.54 o 
  -2   2   7      269.66      244.79      6.14 o 
  -1   2   7     1117.61      993.91     20.09 o 
   0   2   7     1018.21     1002.22     20.40 o 
   1   2   7      670.17      638.05     11.21 o 
   2   2   7     1651.22     1689.16     29.46 o 
   3   2   7      144.16      127.31      5.97 o 
   4   2   7       56.11       59.22      4.44 o 
   5   2   7       20.58       33.10      5.13 o 
   6   2   7        8.21       10.08      2.81 o 
   7   2   7      175.73      193.94     12.77 o 
 -11   3   7       19.78       28.08      6.94 o 
 -10   3   7        6.88       11.06      2.06 o 
  -9   3   7        0.80        3.28      1.29 o 
  -8   3   7        8.49        8.13      2.47 o 
  -7   3   7       72.48       63.24      3.80 o 
  -6   3   7      484.72      449.75     12.78 o 
  -5   3   7      178.43      149.50      6.77 o 
  -4   3   7      214.11      186.23      5.60 o 
  -3   3   7      134.53      118.25      4.34 o 
  -2   3   7      364.96      320.31     10.72 o 
  -1   3   7       19.60       20.51      2.02 o 
   0   3   7       59.92       55.10      3.00 o 
   1   3   7      334.97      310.10      7.18 o 
   2   3   7       88.99       85.32      7.09 o 
   3   3   7      248.38      224.56     12.01 o 
   4   3   7       21.20       28.97      4.65 o 
   5   3   7       96.45      101.95      8.89 o 
   6   3   7      209.21      205.21     13.02 o 
 -10   4   7      691.57      708.36     19.94 o 
  -9   4   7      590.05      604.41     13.80 o 
  -8   4   7      104.39      105.54      6.16 o 
  -7   4   7     1516.16     1452.51     23.21 o 
  -6   4   7      747.36      704.99     13.82 o 
  -5   4   7      857.77      787.47     14.42 o 
  -4   4   7      864.21      815.87     14.33 o 
  -3   4   7      155.76      138.66      4.79 o 
  -2   4   7        9.06       19.33      3.19 o 
  -1   4   7     1071.30     1001.43     20.76 o 
   0   4   7      486.04      464.50     12.49 o 
   1   4   7      770.61      740.18     16.75 o 
   2   4   7      542.25      535.42     20.38 o 
   3   4   7      523.26      458.77     19.04 o 
   4   4   7      220.39      221.62     12.99 o 
   5   4   7      127.89      136.91     10.30 o 
   6   4   7       99.14      108.43      9.81 o 
 -10   5   7      815.85      825.46     22.77 o 
  -9   5   7        6.78        7.62      1.64 o 
  -8   5   7      924.27      963.22     18.30 o 
  -7   5   7     1873.84     1872.66     28.59 o 
  -6   5   7       11.20       14.09      2.24 o 
  -5   5   7      358.21      325.27      8.42 o 
  -4   5   7      802.46      748.74     18.12 o 
  -3   5   7        6.28        3.44      1.61 o 
  -2   5   7     7833.83     7816.03    116.90 o 
  -1   5   7     1190.93     1050.28     22.45 o 
   0   5   7       13.07       11.61      2.43 o 
   1   5   7     1146.39     1128.85     23.48 o 
   2   5   7      612.83      577.93     22.28 o 
   3   5   7       36.56       39.91      5.87 o 
   4   5   7      378.28      419.23     19.31 o 
   5   5   7     2090.39     2107.05     57.51 o 
 -10   6   7      423.67      450.51     12.47 o 
  -9   6   7      278.98      300.82      9.54 o 
  -8   6   7     1095.48     1159.43     21.06 o 
  -7   6   7      433.31      457.29     17.08 o 
  -6   6   7      482.15      432.09     15.11 o 
  -5   6   7      643.64      619.85     16.91 o 
  -4   6   7      237.25      234.16     22.83 o 
  -3   6   7      701.10      702.88     17.95 o 
  -2   6   7      411.57      390.83     12.50 o 
  -1   6   7      529.31      532.61     15.78 o 
   0   6   7      535.65      513.69     14.54 o 
   1   6   7     1035.28     1023.87     32.88 o 
   2   6   7      385.34      356.64     17.48 o 
   3   6   7      249.09      246.41     14.55 o 
   4   6   7      785.84      836.90     30.65 o 
  -9   7   7       54.07       67.08      6.35 o 
  -8   7   7      560.89      628.05     19.23 o 
  -7   7   7        9.15       14.56      3.41 o 
  -6   7   7      321.48      333.09     12.72 o 
  -5   7   7      206.99      207.78      9.36 o 
  -4   7   7        2.08        6.42      1.73 o 
  -3   7   7      289.63      280.24     18.35 o 
  -2   7   7      777.77      726.22     18.99 o 
  -1   7   7        1.81        4.15      1.75 o 
   0   7   7      288.23      295.60     11.05 o 
   1   7   7       50.22       53.76      7.64 o 
   2   7   7       30.40       40.61      6.97 o 
   3   7   7      183.81      176.03     13.23 o 
  -8   8   7       58.63       58.16      5.99 o 
  -7   8   7       62.42       81.93      6.89 o 
  -6   8   7       17.09       23.13      4.35 o 
  -5   8   7       35.22       33.60      4.37 o 
  -4   8   7        2.25        7.27      1.87 o 
  -3   8   7        4.59        6.70      2.21 o 
  -2   8   7        2.16        3.76      1.63 o 
  -1   8   7       53.59       61.32      7.15 o 
   0   8   7       31.30       30.91      4.04 o 
   1   8   7       13.75       19.01      5.53 o 
   2   8   7       26.21       20.08      5.71 o 
  -6   9   7       38.97       29.24      9.40 o 
  -5   9   7      136.24      134.78      8.21 o 
  -4   9   7       17.65       27.76      7.03 o 
  -3   9   7      190.38      202.54     16.55 o 
  -2   9   7       24.68       33.81      4.41 o 
  -1   9   7        2.04        5.75      3.64 o 
   0   9   7      149.21      170.61     16.76 o 
  -1 -11   8      156.45      174.56     14.88 o 
   0 -11   8     1078.21     1190.58     43.24 o 
   1 -11   8      134.70      120.16     12.71 o 
   2 -11   8      234.55      257.35     17.63 o 
  -4 -10   8      267.75      305.15     19.19 o 
  -3 -10   8      796.98      806.22     34.23 o 
  -2 -10   8       38.42       45.63      9.11 o 
  -1 -10   8     1170.66     1187.37     42.82 o 
   0 -10   8      657.56      686.05     29.70 o 
   1 -10   8       27.59       23.13      6.33 o 
   2 -10   8     1516.88     1604.06     50.06 o 
  -5  -9   8      127.53      131.90     11.37 o 
  -3  -9   8      103.17      104.70     11.74 o 
  -2  -9   8       53.45       48.38      8.28 o 
  -1  -9   8     1539.87     1465.80     47.06 o 
   0  -9   8      109.28       90.58     10.36 o 
   1  -9   8     1277.61     1219.39     26.84 o 
   2  -9   8     1819.12     1925.66     60.43 o 
   3  -9   8      242.08      268.63     14.30 o 
   4  -9   8      260.77      248.92     14.03 o 
   5  -9   8      514.57      495.29     21.51 o 
  -7  -8   8       44.46       46.82      7.03 o 
  -6  -8   8        2.77        7.58      2.14 o 
  -5  -8   8      248.15      250.08     15.68 o 
  -4  -8   8       14.54       17.14      4.10 o 
  -3  -8   8      149.82      164.78     13.32 o 
  -2  -8   8      480.80      460.20     14.03 o 
  -1  -8   8        2.50       12.91      5.35 o 
   0  -8   8      248.27      221.67     13.45 o 
   1  -8   8     1987.42     1957.88     74.48 o 
   2  -8   8      220.34      228.67      9.41 o 
   3  -8   8       55.45       60.82      6.78 o 
   4  -8   8      207.58      194.58     12.22 o 
   5  -8   8      186.72      192.99     12.47 o 
   6  -8   8      325.21      342.12     17.79 o 
  -8  -7   8        9.40       11.64      3.51 o 
  -7  -7   8       24.20       24.14      4.80 o 
  -6  -7   8      125.75      125.02     10.60 o 
  -5  -7   8       91.44       81.70      5.36 o 
  -4  -7   8      245.69      255.31      9.80 o 
  -3  -7   8      301.11      294.66     18.17 o 
  -2  -7   8        4.34        8.56      3.84 o 
  -1  -7   8      284.77      258.73      9.79 o 
   0  -7   8       33.67       37.11      8.89 o 
   1  -7   8       40.19       49.07      4.63 o 
   2  -7   8      578.12      583.92     15.79 o 
   3  -7   8       46.49       42.97      5.68 o 
   4  -7   8       35.77       42.85      5.87 o 
   5  -7   8      140.60      140.30     10.36 o 
   6  -7   8        7.49        7.43      2.11 o 
   7  -7   8       11.10       21.06      4.65 o 
  -8  -6   8      275.88      256.11     10.93 o 
  -7  -6   8     1032.54      977.76     23.44 o 
  -6  -6   8        8.37       13.99      2.85 o 
  -5  -6   8      838.79      812.33     19.70 o 
  -4  -6   8      677.19      661.85     18.41 o 
  -3  -6   8        0.10        3.42      1.45 o 
  -2  -6   8      631.86      585.71     26.83 o 
  -1  -6   8       10.24       18.19      3.44 o 
   0  -6   8       82.44       91.45      5.58 o 
   1  -6   8     1049.72     1065.87     57.26 o 
   2  -6   8     1317.78     1392.06     27.60 o 
   3  -6   8       46.04       62.37      6.78 o 
   4  -6   8      691.96      679.45     25.40 o 
   5  -6   8      184.59      193.02     12.29 o 
   6  -6   8      350.34      306.64     16.44 o 
   7  -6   8      283.61      281.58     16.23 o 
  -9  -5   8       99.25      110.91      7.53 o 
  -8  -5   8     2076.43     2149.07     41.38 o 
  -7  -5   8      197.91      165.19      8.21 o 
  -6  -5   8       73.98       80.81      5.79 o 
  -5  -5   8       60.90       65.12      5.01 o 
  -4  -5   8       13.93       15.41      5.30 o 
  -3  -5   8       95.34       81.33      5.09 o 
  -2  -5   8      704.84      667.71     16.10 o 
  -1  -5   8        3.71        7.70      2.51 o 
   0  -5   8      861.43      836.80     18.45 o 
   1  -5   8     3140.23     3335.35     54.17 o 
   2  -5   8      848.05      871.93     19.07 o 
   3  -5   8      134.62      133.92      9.50 o 
   4  -5   8      734.41      700.26     25.43 o 
   5  -5   8       99.35       91.22      8.53 o 
   6  -5   8      354.14      363.27     18.06 o 
   7  -5   8       88.87       91.96      9.63 o 
  -9  -4   8      114.50      113.67      7.55 o 
  -8  -4   8      260.83      246.50     10.30 o 
  -7  -4   8        2.29        5.74      2.19 o 
  -6  -4   8      135.57      138.47      7.08 o 
  -5  -4   8     1006.04     1013.42     28.19 o 
  -4  -4   8      231.52      217.14      8.39 o 
  -3  -4   8       31.24       20.81      3.25 o 
  -2  -4   8      117.19      132.05      5.99 o 
  -1  -4   8      567.33      609.03     14.60 o 
   0  -4   8      491.19      489.90     24.25 o 
   1  -4   8       74.57       93.67      4.87 o 
   2  -4   8      358.52      347.84     15.65 o 
   3  -4   8      308.29      316.48     15.07 o 
   4  -4   8      100.93       65.80      7.52 o 
   5  -4   8      584.76      552.50     22.98 o 
   6  -4   8      167.20      178.32     12.99 o 
   7  -4   8        1.92        3.97      4.06 o 
 -10  -3   8        5.40       10.48      2.68 o 
  -9  -3   8        4.08        9.67      2.70 o 
  -8  -3   8      179.63      164.10      8.28 o 
  -7  -3   8       73.62       82.13      7.37 o 
  -6  -3   8      314.03      276.18     15.16 o 
  -5  -3   8      701.58      663.66     16.25 o 
  -4  -3   8      531.82      504.34     13.12 o 
  -3  -3   8       85.44       95.98      5.08 o 
  -2  -3   8        5.39        5.65      1.79 o 
  -1  -3   8       35.88       46.19      3.61 o 
   0  -3   8      393.35      419.73     15.28 o 
   1  -3   8      670.24      690.13     11.35 o 
   2  -3   8      415.26      416.03     11.70 o 
   3  -3   8        6.15        4.80      3.45 o 
   4  -3   8       13.07       10.43      2.27 o 
   5  -3   8       14.33       18.73      2.77 o 
   6  -3   8      120.86      121.22      5.94 o 
   7  -3   8      144.01      133.66      8.09 o 
 -10  -2   8      476.37      466.47     15.74 o 
  -9  -2   8      806.38      839.36     21.60 o 
  -8  -2   8      736.51      710.23     27.09 o 
  -7  -2   8       75.36       79.79      5.63 o 
  -6  -2   8     1495.52     1491.94     22.36 o 
  -5  -2   8      682.14      684.58     12.07 o 
  -4  -2   8     2042.32     2131.80     28.41 o 
  -3  -2   8     2127.44     2154.43     36.71 o 
  -2  -2   8       20.31       18.04      1.36 o 
  -1  -2   8     1750.63     1833.05     30.68 o 
   0  -2   8     2661.89     2879.09     36.26 o 
   1  -2   8       62.08       67.91      2.92 o 
   2  -2   8     1139.18     1170.42     21.79 o 
   3  -2   8     1232.29     1238.01     23.52 o 
   4  -2   8       72.51       66.77      4.63 o 
   5  -2   8      370.87      358.90     11.46 o 
   6  -2   8      262.53      249.13     14.91 o 
   7  -2   8        4.03        5.52      2.72 o 
 -10  -1   8     1482.44     1550.36     33.29 o 
  -9  -1   8     1654.39     1648.06     26.71 o 
  -8  -1   8        2.81        5.30      1.53 o 
  -7  -1   8     1360.32     1320.34     21.17 o 
  -6  -1   8     3217.64     3239.16     61.37 o 
  -5  -1   8      524.56      518.01     10.15 o 
  -4  -1   8     3027.26     3132.97     59.38 o 
  -3  -1   8      792.96      736.11     12.14 o 
  -2  -1   8        0.38        5.85      1.40 o 
  -1  -1   8     8394.85     9478.21    174.00 o 
   0  -1   8     2950.19     3180.20     39.85 o 
   1  -1   8     2127.98     2173.66     28.59 o 
   2  -1   8     2604.21     2687.74     43.07 o 
   3  -1   8     1202.27     1289.34     24.54 o 
   4  -1   8      499.67      494.39     13.23 o 
   5  -1   8      716.52      713.90     17.47 o 
   6  -1   8      403.55      383.49     12.55 o 
   7  -1   8      317.62      308.81     11.68 o 
 -11   0   8      151.74      161.14      8.56 o 
 -10   0   8      862.73      886.07     32.20 o 
  -9   0   8       29.52       49.03      5.88 o 
  -8   0   8      231.74      256.63      7.90 o 
  -7   0   8     1390.41     1359.55     21.68 o 
  -6   0   8     1699.55     1737.25     25.37 o 
  -5   0   8     2621.95     2697.58     35.72 o 
  -4   0   8     3051.93     3079.59     39.48 o 
  -3   0   8      205.10      192.84      5.33 o 
  -2   0   8     3872.73     4205.83     51.60 o 
  -1   0   8     2377.92     2460.54     32.06 o 
   0   0   8      128.24      123.15      4.09 o 
   1   0   8     5666.30     5756.06     83.54 o 
   2   0   8     1928.32     1967.18     33.37 o 
   3   0   8        5.05        6.04      1.82 o 
   4   0   8      702.00      700.41     16.77 o 
   5   0   8     1457.90     1382.02     34.82 o 
   6   0   8       62.80       49.83      4.59 o 
   7   0   8     1047.79     1006.61     24.02 o 
 -11   1   8       78.01       99.62      6.74 o 
 -10   1   8      192.22      189.18      7.25 o 
  -9   1   8        7.35       10.14      1.84 o 
  -8   1   8      527.23      549.16     14.91 o 
  -7   1   8     1013.80     1041.82     18.07 o 
  -6   1   8       39.55       44.67      3.12 o 
  -5   1   8      946.14      846.83     14.56 o 
  -4   1   8     1254.69     1189.01     20.24 o 
  -3   1   8        3.74        5.40      1.39 o 
  -2   1   8      739.58      662.67     11.66 o 
  -1   1   8      547.66      521.75      9.89 o 
   0   1   8       88.87       71.62      3.23 o 
   1   1   8     1740.07     1681.51     23.47 o 
   2   1   8       64.41       66.71      4.36 o 
   3   1   8      173.48      157.76      6.79 o 
   4   1   8      246.22      252.37      9.29 o 
   5   1   8      132.48      131.47      6.87 o 
   6   1   8       91.91       96.84      6.13 o 
   7   1   8      752.29      736.05     27.75 o 
 -11   2   8        5.35       10.86      3.39 o 
 -10   2   8       85.18       97.80      7.59 o 
  -9   2   8        3.18        6.85      1.50 o 
  -8   2   8       68.77       60.32      7.21 o 
  -7   2   8       54.22       47.51      3.50 o 
  -6   2   8      460.45      439.53     10.04 o 
  -5   2   8      240.51      237.52      6.69 o 
  -4   2   8      259.39      255.34      6.75 o 
  -3   2   8        5.45        4.91      1.44 o 
  -2   2   8      304.71      276.50      6.89 o 
  -1   2   8       32.92       37.68      2.63 o 
   0   2   8       51.16       52.58      4.87 o 
   1   2   8       13.23       19.58      3.19 o 
   2   2   8        3.42        3.68      1.88 o 
   3   2   8       54.99       49.25      4.12 o 
   4   2   8        8.69       12.32      3.64 o 
   5   2   8      207.32      193.14     12.04 o 
   6   2   8        9.72       11.92      3.61 o 
 -10   3   8      143.34      154.35      6.76 o 
  -9   3   8      173.24      183.30      6.93 o 
  -8   3   8      211.98      195.02      8.76 o 
  -7   3   8       46.72       45.96      3.49 o 
  -6   3   8      191.33      169.73      5.99 o 
  -5   3   8     1327.80     1300.75     20.53 o 
  -4   3   8      101.27      101.05      4.22 o 
  -3   3   8       96.66       84.17      5.21 o 
  -2   3   8      105.18      112.85      4.31 o 
  -1   3   8      233.11      254.65      6.75 o 
   0   3   8      217.04      222.92      6.18 o 
   1   3   8      679.04      615.21     21.36 o 
   2   3   8      115.14       92.08      7.58 o 
   3   3   8       49.19       50.15      6.11 o 
   4   3   8        7.98       12.07      3.58 o 
   5   3   8      196.44      203.11     12.68 o 
   6   3   8      484.80      503.36     22.40 o 
 -10   4   8       44.96       47.27      3.91 o 
  -9   4   8      536.59      552.20     14.34 o 
  -8   4   8      440.92      420.03     13.82 o 
  -7   4   8       73.92       72.78      4.37 o 
  -6   4   8      356.44      339.12     13.45 o 
  -5   4   8        2.11        4.56      1.30 o 
  -4   4   8      115.50      118.74      4.63 o 
  -3   4   8      824.96      728.66     13.41 o 
  -2   4   8      149.31      157.51      7.17 o 
  -1   4   8       65.37       73.28      4.71 o 
   0   4   8      305.10      296.90     12.88 o 
   1   4   8      712.18      656.59     23.41 o 
   2   4   8     1238.22     1268.96     36.92 o 
   3   4   8      583.84      554.89     21.88 o 
   4   4   8      306.94      308.91     15.89 o 
   5   4   8       78.97      101.86      9.47 o 
 -10   5   8      171.30      181.43      9.15 o 
  -9   5   8       77.29       86.74      4.91 o 
  -8   5   8       48.99       50.11      3.96 o 
  -7   5   8      284.87      271.42     14.49 o 
  -6   5   8      189.18      169.96     12.39 o 
  -5   5   8        5.43        4.89      1.69 o 
  -4   5   8      389.01      370.12     11.92 o 
  -3   5   8      838.21      779.17     18.81 o 
  -2   5   8      258.37      245.48      9.21 o 
  -1   5   8      288.40      324.34     10.82 o 
   0   5   8       45.89       54.54      4.29 o 
   1   5   8       58.80       67.29      7.37 o 
   2   5   8      886.07      901.44     30.19 o 
   3   5   8      199.73      227.80     13.63 o 
   4   5   8        0.99        5.16      2.23 o 
  -9   6   8      353.36      349.41     13.85 o 
  -8   6   8       73.67       71.26      6.20 o 
  -7   6   8       54.42       52.60      5.38 o 
  -6   6   8       17.47       16.18      3.18 o 
  -5   6   8       18.16       24.03      3.39 o 
  -4   6   8       16.08       14.93      2.79 o 
  -3   6   8      203.35      196.57     13.87 o 
  -2   6   8      100.20      111.78      8.74 o 
  -1   6   8        5.38        3.79      1.80 o 
   0   6   8      195.47      180.86      9.18 o 
   1   6   8      405.35      400.16     18.86 o 
   2   6   8      179.94      195.37     12.74 o 
   3   6   8        7.78        1.59      2.57 o 
  -8   7   8       38.44       43.87      6.28 o 
  -7   7   8      103.60      104.66      7.56 o 
  -6   7   8      322.29      332.80     12.93 o 
  -5   7   8       16.42       15.84      3.06 o 
  -4   7   8      108.07      112.23      6.67 o 
  -3   7   8      644.27      615.94     17.59 o 
  -2   7   8      742.56      672.10     18.45 o 
  -1   7   8      123.21      133.52      7.26 o 
   0   7   8      247.51      257.71     10.30 o 
   1   7   8       19.04       22.80      5.23 o 
   2   7   8       25.63       31.57      5.90 o 
  -7   8   8      531.48      627.07     19.60 o 
  -6   8   8       66.30       98.28      6.94 o 
  -5   8   8      507.14      532.22     16.98 o 
  -4   8   8      721.70      720.32     20.30 o 
  -3   8   8      156.50      169.68      8.66 o 
  -2   8   8       41.89       52.69      4.95 o 
  -1   8   8      289.84      307.93     12.15 o 
   0   8   8       40.20       45.69      7.52 o 
   1   8   8      783.44      764.81     30.10 o 
  -5   9   8      565.30      641.01     19.86 o 
  -4   9   8      467.39      561.39     33.36 o 
  -3   9   8       19.76       26.07      3.91 o 
  -2   9   8      538.15      596.32     18.78 o 
  -3 -10   9       64.27       73.53     10.76 o 
  -2 -10   9      188.33      195.62     16.17 o 
  -1 -10   9       45.43       44.40      8.89 o 
   0 -10   9      270.97      301.94     19.47 o 
   1 -10   9       55.66       52.44      8.74 o 
   2 -10   9      231.54      223.58     15.46 o 
  -5  -9   9        6.65       16.75      3.76 o 
  -4  -9   9      138.93      129.64     12.01 o 
  -3  -9   9       48.41       50.91      8.74 o 
  -2  -9   9       20.03       15.80      6.05 o 
  -1  -9   9      151.37      164.54     13.91 o 
   0  -9   9        3.85        5.84      1.78 o 
   1  -9   9      110.23       99.47      6.67 o 
   2  -9   9       87.82       91.24      6.07 o 
   3  -9   9        5.52       16.11      3.30 o 
   4  -9   9      145.83      141.50     10.39 o 
  -6  -8   9      716.92      729.23     30.56 o 
  -5  -8   9      446.78      416.69     21.42 o 
  -4  -8   9      263.68      241.92     16.62 o 
  -3  -8   9      490.20      450.17     16.52 o 
  -2  -8   9      524.16      489.20     26.79 o 
  -1  -8   9       87.84       81.38      5.95 o 
   0  -8   9     1107.80     1089.96     24.71 o 
   1  -8   9      545.67      541.36     23.75 o 
   2  -8   9       75.31       73.83      5.75 o 
   3  -8   9      842.02      787.57     28.48 o 
   4  -8   9      639.28      587.13     24.27 o 
   5  -8   9       30.02       29.83      5.07 o 
  -6  -7   9     1718.05     1709.57     34.94 o 
  -5  -7   9      309.49      302.24     11.38 o 
  -4  -7   9      133.50      150.36     10.02 o 
  -3  -7   9     1609.73     1605.91     32.53 o 
  -2  -7   9      371.18      329.38     22.25 o 
  -1  -7   9     1440.14     1287.14     27.27 o 
   0  -7   9     2566.53     2558.39     47.40 o 
   1  -7   9      354.46      335.28     12.16 o 
   2  -7   9     1058.84     1086.73     34.32 o 
   3  -7   9     1718.29     1672.94     47.52 o 
   4  -7   9       60.80       79.09      7.92 o 
   5  -7   9      333.04      283.60     16.01 o 
   6  -7   9     1287.36     1357.62     43.43 o 
  -8  -6   9      149.52      177.57      9.23 o 
  -7  -6   9      983.17      898.14     34.32 o 
  -6  -6   9      682.26      658.71     18.11 o 
  -5  -6   9       15.81       13.81      3.03 o 
  -4  -6   9     1916.72     1918.40     36.26 o 
  -3  -6   9     1894.60     1830.65     39.09 o 
  -2  -6   9       43.01       44.33      3.94 o 
  -1  -6   9      592.80      593.03     21.91 o 
   0  -6   9     1963.35     1891.37     35.38 o 
   1  -6   9       33.49       38.20      4.00 o 
   2  -6   9     1696.70     1763.13     48.29 o 
   3  -6   9     1398.60     1297.66     39.30 o 
   4  -6   9      408.32      407.13     18.95 o 
   5  -6   9     1514.26     1550.00     46.39 o 
   6  -6   9      286.24      254.91     15.22 o 
  -9  -5   9       22.25       33.45      4.62 o 
  -8  -5   9      137.92      152.14     10.01 o 
  -7  -5   9      289.32      280.61     11.19 o 
  -6  -5   9      122.92      111.29      6.65 o 
  -5  -5   9      177.21      175.10      8.10 o 
  -4  -5   9     1004.01      980.58     21.89 o 
  -3  -5   9      432.49      406.82     12.23 o 
  -2  -5   9        5.89        9.95      2.11 o 
  -1  -5   9     1503.93     1438.19     44.95 o 
   0  -5   9      437.88      433.26     12.29 o 
   1  -5   9      656.07      657.07     16.27 o 
   2  -5   9      182.06      174.56     11.19 o 
   3  -5   9        5.38       17.33      4.03 o 
   4  -5   9     1163.97     1066.10     34.44 o 
   5  -5   9      897.75      799.22     29.49 o 
   6  -5   9      290.03      260.89     16.20 o 
   7  -5   9       48.11       50.09      7.61 o 
  -9  -4   9       17.46       13.45      3.25 o 
  -8  -4   9       33.08       39.40      4.59 o 
  -7  -4   9       21.56       24.31      3.74 o 
  -6  -4   9       12.70       10.48      3.35 o 
  -5  -4   9       66.59       65.64      5.10 o 
  -4  -4   9      617.92      577.27     15.05 o 
  -3  -4   9       85.43       72.18      4.82 o 
  -2  -4   9      341.39      359.67     14.29 o 
  -1  -4   9       64.21       66.94      4.36 o 
   0  -4   9      179.75      183.17      7.34 o 
   1  -4   9       25.82       23.86      2.87 o 
   2  -4   9       50.97       44.95      5.96 o 
   3  -4   9        3.58        5.96      3.82 o 
   4  -4   9       33.76       30.77      6.02 o 
   5  -4   9      119.86      112.89     11.03 o 
   6  -4   9       34.11       41.13      7.64 o 
   7  -4   9       23.30       27.57      6.17 o 
 -10  -3   9      122.85      140.78      8.69 o 
  -9  -3   9       51.86       67.19      5.99 o 
  -8  -3   9      322.47      308.58     11.82 o 
  -7  -3   9      614.85      592.55     16.54 o 
  -6  -3   9      507.08      458.73     13.65 o 
  -5  -3   9      146.09      133.44      6.76 o 
  -4  -3   9      338.18      321.68     10.37 o 
  -3  -3   9      120.64      107.99      5.58 o 
  -2  -3   9      777.46      806.47     17.92 o 
  -1  -3   9      112.79      117.49      5.68 o 
   0  -3   9      141.42      147.62      6.41 o 
   1  -3   9       42.45       55.04      3.91 o 
   2  -3   9      642.46      601.98     22.68 o 
   3  -3   9       56.31       55.99      7.27 o 
   4  -3   9      441.91      414.00     19.13 o 
   5  -3   9       33.79       39.33      7.18 o 
   6  -3   9      116.05      115.27     11.52 o 
   7  -3   9       55.13       45.99      7.55 o 
 -10  -2   9      212.05      209.79     10.40 o 
  -9  -2   9       57.41       59.48     12.67 o 
  -8  -2   9      388.20      393.73     13.31 o 
  -7  -2   9       24.60       22.68      3.44 o 
  -6  -2   9      611.11      568.67     15.40 o 
  -5  -2   9     6352.16     6520.19     99.15 o 
  -4  -2   9       15.31       15.36      2.52 o 
  -3  -2   9      810.76      790.07     17.67 o 
  -2  -2   9      491.27      474.45     13.58 o 
  -1  -2   9      174.69      175.31      6.99 o 
   0  -2   9     1777.33     1825.47     29.24 o 
   1  -2   9        6.14       12.36      1.48 o 
   2  -2   9       21.46       25.06      2.75 o 
   3  -2   9     1519.72     1535.40     28.31 o 
   4  -2   9     1484.82     1424.07     27.63 o 
   5  -2   9      261.23      232.99      9.28 o 
   6  -2   9      621.70      618.97     25.73 o 
   7  -2   9       19.56       23.87      3.46 o 
 -10  -1   9        0.42        2.59      3.32 o 
  -9  -1   9      606.07      587.58     17.38 o 
  -8  -1   9      254.61      238.46     18.43 o 
  -7  -1   9      955.62      936.33     25.00 o 
  -6  -1   9      932.54      877.94     15.32 o 
  -5  -1   9      330.98      300.95     11.10 o 
  -4  -1   9      157.82      151.23      4.75 o 
  -3  -1   9      999.70      920.46     16.36 o 
  -2  -1   9      207.60      238.80      5.96 o 
  -1  -1   9     1131.46     1182.43     28.48 o 
   0  -1   9      908.93      926.07     14.73 o 
   1  -1   9       95.77      109.42      3.88 o 
   2  -1   9     2040.87     2167.27     47.92 o 
   3  -1   9     1816.37     1920.47     34.05 o 
   4  -1   9       44.23       49.61      6.86 o 
   5  -1   9       47.46       60.53      4.88 o 
   6  -1   9      454.27      440.83     13.97 o 
   7  -1   9       67.04       70.89      5.73 o 
 -10   0   9       15.76       22.22      4.43 o 
  -9   0   9       48.79       52.26      4.46 o 
  -8   0   9       47.81       43.51      3.47 o 
  -7   0   9      981.79      959.72     17.04 o 
  -6   0   9        1.92        4.39      1.56 o 
  -5   0   9        3.56        5.14      1.90 o 
  -4   0   9      573.14      561.71     17.19 o 
  -3   0   9       26.27       27.33      2.69 o 
  -2   0   9     1691.22     1804.51     25.11 o 
  -1   0   9     1940.24     1966.00     26.97 o 
   0   0   9       27.30       30.12      2.32 o 
   1   0   9       31.22       34.88      3.30 o 
   2   0   9      635.98      666.52     15.38 o 
   3   0   9        5.52       11.92      2.37 o 
   4   0   9      269.53      262.53      9.64 o 
   5   0   9      522.46      512.87     14.73 o 
   6   0   9       31.95       32.23      3.91 o 
 -10   1   9        3.70        4.62      2.10 o 
  -9   1   9      277.99      272.29      8.81 o 
  -8   1   9       12.71       17.28      2.84 o 
  -7   1   9       15.65       18.97      2.70 o 
  -6   1   9     1563.27     1547.07     23.69 o 
  -5   1   9      542.35      513.63     10.65 o 
  -4   1   9       14.94       18.13      2.04 o 
  -3   1   9      345.30      361.36      9.47 o 
  -2   1   9     1495.67     1486.74     21.78 o 
  -1   1   9       14.21       18.61      2.09 o 
   0   1   9     1888.66     1922.12     26.78 o 
   1   1   9       53.30       42.79      3.69 o 
   2   1   9       38.29       29.63      3.26 o 
   3   1   9     1089.69     1082.03     22.45 o 
   4   1   9      543.50      582.05     15.58 o 
   5   1   9        8.95       10.28      4.16 o 
   6   1   9      362.37      367.31     17.73 o 
 -10   2   9      298.98      292.75      9.72 o 
  -9   2   9      211.67      235.24      8.24 o 
  -8   2   9       58.78       54.93      3.98 o 
  -7   2   9     1091.07     1072.31     18.88 o 
  -6   2   9     2038.21     1943.02     36.78 o 
  -5   2   9      261.70      245.00      6.97 o 
  -4   2   9      371.61      325.81      8.07 o 
  -3   2   9     1147.77     1133.54     18.16 o 
  -2   2   9        6.59       10.08      2.10 o 
  -1   2   9      703.61      670.54     12.43 o 
   0   2   9     1344.04     1356.36     20.55 o 
   1   2   9     1135.86     1112.08     38.20 o 
   2   2   9      834.89      745.22     17.18 o 
   3   2   9      653.10      654.79     23.13 o 
   4   2   9       30.54       22.10      4.52 o 
   5   2   9      335.94      331.80     16.69 o 
 -10   3   9      576.28      568.65     14.27 o 
  -9   3   9      778.43      803.63     16.99 o 
  -8   3   9      301.77      316.67      9.33 o 
  -7   3   9     2001.35     1968.60     29.86 o 
  -6   3   9     1369.80     1283.83     22.30 o 
  -5   3   9      138.21      129.58      5.08 o 
  -4   3   9     1371.31     1348.26     21.20 o 
  -3   3   9      879.17      853.60     33.62 o 
  -2   3   9      800.39      741.42     16.36 o 
  -1   3   9     2104.31     2055.67     29.03 o 
   0   3   9      148.27      155.23      6.52 o 
   1   3   9      178.97      143.21      9.47 o 
   2   3   9     1859.52     1790.42     47.37 o 
   3   3   9       11.14        9.93      2.87 o 
   4   3   9      309.83      313.12     15.89 o 
   5   3   9      658.57      717.47     27.60 o 
 -10   4   9      336.94      344.15     10.90 o 
  -9   4   9      296.55      287.90      9.55 o 
  -8   4   9      252.80      268.07      8.63 o 
  -7   4   9      462.17      463.17     11.39 o 
  -6   4   9       91.02       83.65      4.44 o 
  -5   4   9      560.98      521.50     11.48 o 
  -4   4   9      923.41      935.31     16.63 o 
  -3   4   9       96.05       83.43      5.27 o 
  -2   4   9     1048.07      981.26     21.47 o 
  -1   4   9      829.39      821.72     18.95 o 
   0   4   9       52.16       48.20      3.94 o 
   1   4   9      973.60      939.25     30.22 o 
   2   4   9      179.30      186.17     11.80 o 
   3   4   9      111.82       93.39      8.50 o 
   4   4   9      275.71      289.77     15.65 o 
  -9   5   9        4.66        9.85      2.93 o 
  -8   5   9       26.65       35.05      3.49 o 
  -7   5   9        2.54        5.41      2.60 o 
  -6   5   9       49.30       58.29      4.76 o 
  -5   5   9       62.75       72.66      5.43 o 
  -4   5   9        7.63       15.81      3.65 o 
  -3   5   9       13.75       16.25      2.72 o 
  -2   5   9      647.94      609.17     16.26 o 
  -1   5   9      126.68      123.33      6.45 o 
   0   5   9        4.43        2.84      2.75 o 
   1   5   9        2.02        2.51      2.60 o 
   2   5   9       31.21       25.70      5.16 o 
   3   5   9       44.22       43.12      5.99 o 
  -9   6   9      273.08      275.44     14.59 o 
  -8   6   9      392.69      410.79     14.84 o 
  -7   6   9       51.73       52.90      5.35 o 
  -6   6   9      114.39      123.47      7.02 o 
  -5   6   9       10.60       11.15      2.31 o 
  -4   6   9       13.74       14.35      2.64 o 
  -3   6   9       10.97       11.60      2.54 o 
  -2   6   9      390.77      364.21     12.52 o 
  -1   6   9       23.76       26.26      3.36 o 
   0   6   9       64.30       59.53      7.58 o 
   1   6   9       94.01      100.24      9.50 o 
   2   6   9        9.07        7.06      3.64 o 
  -8   7   9      214.17      232.11     11.15 o 
  -7   7   9      121.85      124.88      9.31 o 
  -6   7   9      387.64      404.37     14.45 o 
  -5   7   9      290.85      290.34     11.64 o 
  -4   7   9       51.93       62.15      5.25 o 
  -3   7   9     1503.76     1494.93     39.58 o 
  -2   7   9      104.88       92.82     10.67 o 
  -1   7   9      131.87      137.90      7.48 o 
   0   7   9      429.06      412.66     20.17 o 
   1   7   9       81.08      105.71     10.24 o 
  -6   8   9      270.31      294.92     12.46 o 
  -5   8   9       56.15       72.28      6.13 o 
  -4   8   9      416.64      460.17     15.81 o 
  -3   8   9       53.28       89.98      6.51 o 
  -2   8   9      155.74      138.31     13.89 o 
  -1   8   9      487.50      532.43     16.77 o 
  -3 -10  10        7.27       14.27      5.56 o 
  -2 -10  10       32.70       45.29      8.95 o 
  -1 -10  10       14.92       20.23      6.94 o 
   0 -10  10      100.97       92.60     11.80 o 
   1 -10  10        2.99        5.35      4.80 o 
  -5  -9  10      265.49      279.05     18.15 o 
  -4  -9  10      134.20      114.63     12.62 o 
  -3  -9  10       53.37       46.54      9.05 o 
  -2  -9  10       18.13       26.34      7.46 o 
  -1  -9  10      195.47      192.50     14.94 o 
   0  -9  10      143.62      140.59      7.94 o 
   1  -9  10      106.90      119.44     14.01 o 
   2  -9  10      199.28      208.67     13.05 o 
   3  -9  10      322.88      345.33     17.54 o 
  -6  -8  10       60.58       84.26      9.72 o 
  -5  -8  10      284.74      280.82     17.21 o 
  -4  -8  10      709.52      732.55     20.21 o 
  -3  -8  10        4.89        3.13      1.78 o 
  -2  -8  10      553.31      574.19     22.91 o 
  -1  -8  10       90.49       91.33      6.69 o 
   0  -8  10      198.88      194.07      9.08 o 
   1  -8  10      967.19      976.70     23.65 o 
   2  -8  10       22.51       18.95      3.76 o 
   3  -8  10      228.77      243.11     14.42 o 
   4  -8  10      640.64      640.98     26.43 o 
  -7  -7  10       11.49       16.59      2.97 o 
  -6  -7  10      236.08      234.05     18.81 o 
  -5  -7  10      747.67      733.23     25.69 o 
  -4  -7  10       84.63       89.92      5.98 o 
  -3  -7  10      358.92      356.43     12.30 o 
  -2  -7  10     2026.18     1907.02     64.01 o 
  -1  -7  10       89.39       73.18      5.73 o 
   0  -7  10     1048.07     1056.36     25.87 o 
   1  -7  10     1209.75     1236.76     26.95 o 
   2  -7  10      154.79      161.76     11.28 o 
   3  -7  10      712.19      692.26     27.14 o 
   4  -7  10      381.24      379.65     19.13 o 
   5  -7  10       23.02       26.62      5.01 o 
  -8  -6  10        1.11        4.95      3.38 o 
  -7  -6  10       30.05       32.54      4.58 o 
  -6  -6  10       81.15       80.33      6.27 o 
  -5  -6  10       27.88       34.37      4.26 o 
  -4  -6  10      717.95      732.91     18.93 o 
  -3  -6  10      492.26      447.38     13.78 o 
  -2  -6  10       24.65       39.36      3.90 o 
  -1  -6  10      346.24      356.96     18.37 o 
   0  -6  10      809.84      807.52     19.84 o 
   1  -6  10        0.44        2.80      1.72 o 
   2  -6  10      670.22      763.92     28.02 o 
   3  -6  10      184.97      185.50     12.29 o 
   4  -6  10        5.90        9.57      2.26 o 
   5  -6  10     1458.81     1497.77     46.33 o 
   6  -6  10      224.51      233.36     14.91 o 
  -8  -5  10       65.56       66.71      6.10 o 
  -7  -5  10      137.42      129.38      7.65 o 
  -6  -5  10      313.90      308.54     11.60 o 
  -5  -5  10      680.03      679.97     18.04 o 
  -4  -5  10      734.21      694.88     17.71 o 
  -3  -5  10       12.88        6.11      1.82 o 
  -2  -5  10      188.50      206.32      8.43 o 
  -1  -5  10      129.30      143.97      6.83 o 
   0  -5  10        1.76        4.51      1.41 o 
   1  -5  10      952.30      961.37     31.26 o 
   2  -5  10      241.24      234.55     13.75 o 
   3  -5  10      102.94      102.16      9.11 o 
   4  -5  10      243.93      250.47     14.52 o 
   5  -5  10      177.61      150.63     13.26 o 
   6  -5  10       84.32       89.51     10.36 o 
  -9  -4  10      370.80      365.88     14.27 o 
  -8  -4  10     1049.85     1080.84     25.96 o 
  -7  -4  10        9.06       11.11      2.98 o 
  -6  -4  10     1383.47     1379.06     28.88 o 
  -5  -4  10      123.02      131.08      6.76 o 
  -4  -4  10      333.86      315.85     15.69 o 
  -3  -4  10      934.80     1021.81     24.56 o 
  -2  -4  10      538.01      564.37     19.44 o 
  -1  -4  10       32.97       26.09      3.07 o 
   0  -4  10      570.24      600.45     15.23 o 
   1  -4  10      745.11      789.52     18.14 o 
   2  -4  10      752.76      731.65     26.80 o 
   3  -4  10     1337.94     1288.16     39.58 o 
   4  -4  10      369.30      335.13     17.79 o 
   5  -4  10      161.45      150.63     13.20 o 
   6  -4  10      427.97      388.91     20.35 o 
  -9  -3  10     1166.56     1156.26     27.56 o 
  -8  -3  10        4.81        5.45      3.10 o 
  -7  -3  10      110.01      110.93     10.57 o 
  -6  -3  10      909.49      918.89     21.73 o 
  -5  -3  10      266.79      276.58     10.41 o 
  -4  -3  10      996.87     1007.88     22.08 o 
  -3  -3  10      723.83      746.78     17.79 o 
  -2  -3  10      164.95      172.81      7.30 o 
  -1  -3  10      611.01      632.15     15.54 o 
   0  -3  10     2991.00     3285.63     53.83 o 
   1  -3  10      839.90      863.33     28.91 o 
   2  -3  10       20.18       21.94      5.23 o 
   3  -3  10      457.18      427.57     19.74 o 
   4  -3  10       37.10       32.30      6.63 o 
   5  -3  10      731.84      695.01     28.09 o 
   6  -3  10      459.69      456.12     22.37 o 
 -10  -2  10      566.16      574.65     18.44 o 
  -9  -2  10      474.37      482.86     18.32 o 
  -8  -2  10       23.72       25.03      3.80 o 
  -7  -2  10      238.12      240.16      9.95 o 
  -6  -2  10     1323.39     1338.77     27.91 o 
  -5  -2  10     1792.75     1831.69     55.15 o 
  -4  -2  10     1325.86     1389.96     27.62 o 
  -3  -2  10      147.39      150.39      9.35 o 
  -2  -2  10      119.18      106.62      5.65 o 
  -1  -2  10      392.65      364.94     10.95 o 
   0  -2  10     1149.44     1192.89     23.75 o 
   1  -2  10       74.81       77.93      8.28 o 
   2  -2  10     1260.10     1307.04     38.63 o 
   3  -2  10       82.17       91.19      9.23 o 
   4  -2  10      104.70       98.68      9.96 o 
   5  -2  10      216.29      203.72     14.27 o 
   6  -2  10        4.62       12.59      5.10 o 
 -10  -1  10       58.91       51.25      5.60 o 
  -9  -1  10        3.21        4.22      2.28 o 
  -8  -1  10       27.46       28.07      4.32 o 
  -7  -1  10        0.53        4.03      2.41 o 
  -6  -1  10       82.71       77.01      5.71 o 
  -5  -1  10      165.10      170.67      9.95 o 
  -4  -1  10        8.16        9.58      2.23 o 
  -3  -1  10      141.42      125.67      7.84 o 
  -2  -1  10      173.70      178.83     11.89 o 
  -1  -1  10       22.44       22.30      2.21 o 
   0  -1  10       69.45       73.33      3.32 o 
   1  -1  10      331.11      333.54     10.71 o 
   2  -1  10       40.94       46.28      3.80 o 
   3  -1  10       91.92       86.60      5.28 o 
   4  -1  10        1.55        2.08      3.70 o 
   5  -1  10        0.52        2.80      2.72 o 
   6  -1  10       29.01       27.38      6.39 o 
 -10   0  10      172.38      175.42     11.14 o 
  -9   0  10       38.41       34.97      4.96 o 
  -8   0  10      155.57      134.04      7.83 o 
  -7   0  10        9.28        9.89      4.77 o 
  -6   0  10      184.51      188.22     10.60 o 
  -5   0  10     1415.38     1401.94     21.57 o 
  -4   0  10      767.02      746.86     13.43 o 
  -3   0  10       20.47       18.31      2.00 o 
  -2   0  10       94.63       84.12      3.76 o 
  -1   0  10      101.65      111.96      4.28 o 
   0   0  10       89.34       86.20      3.71 o 
   1   0  10      911.28      866.03     18.52 o 
   2   0  10      248.57      264.66      9.11 o 
   3   0  10        4.90        8.57      4.28 o 
   4   0  10      350.39      336.63     11.39 o 
   5   0  10       25.67       33.95      3.94 o 
   6   0  10       35.90       44.70     11.32 o 
 -10   1  10      458.77      454.36     15.91 o 
  -9   1  10      523.36      486.20     12.85 o 
  -8   1  10      861.02      833.80     16.50 o 
  -7   1  10        9.23       11.89      2.61 o 
  -6   1  10       99.12       90.93      4.33 o 
  -5   1  10     1970.15     1911.26     27.82 o 
  -4   1  10      157.10      137.30      5.61 o 
  -3   1  10      958.98      816.38     14.47 o 
  -2   1  10     4179.05     4479.61     56.30 o 
  -1   1  10       48.03       52.83      3.19 o 
   0   1  10      612.35      599.23     11.60 o 
   1   1  10     1594.39     1587.51     54.08 o 
   2   1  10       22.47       34.59      3.59 o 
   3   1  10     1084.61     1068.95     22.88 o 
   4   1  10      312.39      320.01     11.26 o 
   5   1  10       61.84       66.56      7.18 o 
 -10   2  10        5.98       11.95      2.46 o 
  -9   2  10      183.07      195.62      7.57 o 
  -8   2  10      632.41      628.83     15.72 o 
  -7   2  10        4.23        2.92      1.61 o 
  -6   2  10     1185.32     1140.33     19.43 o 
  -5   2  10      696.93      642.40     18.99 o 
  -4   2  10      113.91      115.43      4.72 o 
  -3   2  10     4737.18     4648.24     58.59 o 
  -2   2  10      558.00      525.46     11.00 o 
  -1   2  10      193.56      176.25      5.80 o 
   0   2  10     1254.33     1248.09     29.49 o 
   1   2  10      545.99      540.56     14.14 o 
   2   2  10      597.45      566.81     20.90 o 
   3   2  10     1530.02     1521.70     41.96 o 
   4   2  10       35.74       27.02      5.07 o 
   5   2  10      582.91      583.43     23.96 o 
 -10   3  10      103.27      121.57      7.68 o 
  -9   3  10      438.94      439.19     11.97 o 
  -8   3  10      136.39      137.63      6.13 o 
  -7   3  10      266.66      247.89      7.97 o 
  -6   3  10     1086.22     1036.33     19.58 o 
  -5   3  10      141.51      136.61      9.32 o 
  -4   3  10      754.76      695.87     13.61 o 
  -3   3  10     2127.59     1979.70     28.86 o 
  -2   3  10      161.35      159.00      5.67 o 
  -1   3  10      627.71      574.66     39.65 o 
   0   3  10      379.64      366.79     16.17 o 
   1   3  10       13.31       11.31      3.33 o 
   2   3  10      819.50      830.70     27.84 o 
   3   3  10      583.44      573.16     22.65 o 
   4   3  10      102.47      108.83      9.53 o 
  -9   4  10       12.33       16.73      2.85 o 
  -8   4  10       72.15       79.68      5.91 o 
  -7   4  10      443.19      419.65     10.90 o 
  -6   4  10      156.40      142.72      6.87 o 
  -5   4  10      171.81      164.39      7.63 o 
  -4   4  10      778.87      753.63     18.66 o 
  -3   4  10      105.44      107.19      6.10 o 
  -2   4  10      298.97      285.48     10.06 o 
  -1   4  10      674.03      619.13     15.99 o 
   0   4  10       17.94       23.38      4.92 o 
   1   4  10      293.50      257.81     14.12 o 
   2   4  10      593.26      573.74     23.26 o 
   3   4  10       46.65       43.30      6.20 o 
  -9   5  10      142.90      157.33      8.83 o 
  -8   5  10       55.39       65.96      5.93 o 
  -7   5  10      128.17      128.26      8.05 o 
  -6   5  10      518.66      500.21     18.18 o 
  -5   5  10       11.86       12.80      2.54 o 
  -4   5  10       28.34       28.87      8.28 o 
  -3   5  10      596.76      553.31     22.86 o 
  -2   5  10      159.37      186.63      8.41 o 
  -1   5  10      127.68      136.81     13.89 o 
   0   5  10      143.92      154.21     11.19 o 
   1   5  10      338.61      299.25     15.98 o 
   2   5  10        0.50        2.96      2.54 o 
  -8   6  10        4.69        9.49      2.98 o 
  -7   6  10       71.60       69.17      8.05 o 
  -6   6  10       30.60       46.90      6.07 o 
  -5   6  10        4.56        9.45      2.99 o 
  -4   6  10      304.42      323.87     12.13 o 
  -3   6  10     1376.68     1326.61     28.94 o 
  -2   6  10       29.96       34.75      3.98 o 
  -1   6  10       43.32       56.04      5.99 o 
   0   6  10      215.93      238.89     14.58 o 
   1   6  10      202.05      189.35     12.96 o 
  -7   7  10      233.93      260.70     11.53 o 
  -6   7  10       87.57       96.14      6.91 o 
  -5   7  10       55.20       71.20      7.12 o 
  -4   7  10      197.74      218.02      9.98 o 
  -3   7  10       96.01      105.00      6.69 o 
  -2   7  10       57.50       62.96      5.30 o 
  -1   7  10      126.56      131.26     11.46 o 
   0   7  10       31.76       52.72      7.52 o 
  -4  -9  11       11.54       12.65      5.04 o 
  -3  -9  11      574.43      557.64     27.35 o 
  -2  -9  11      153.84      151.67     14.15 o 
  -1  -9  11       44.63       50.53     17.07 o 
   0  -9  11      414.27      424.05     14.89 o 
   1  -9  11      327.48      336.56     17.63 o 
   2  -9  11       75.01      105.65      8.71 o 
  -5  -8  11      167.42      175.23     14.91 o 
  -4  -8  11      185.10      181.10      9.33 o 
  -3  -8  11      299.50      281.05     11.76 o 
  -2  -8  11       45.83       48.61      8.43 o 
  -1  -8  11      286.40      311.62     12.26 o 
   0  -8  11      354.42      359.94     14.16 o 
   1  -8  11        3.02        2.60      1.74 o 
   2  -8  11       49.29       60.72      7.30 o 
   3  -8  11       23.24       32.15      5.44 o 
  -7  -7  11        6.50       12.46      2.62 o 
  -6  -7  11       26.56       19.95      5.09 o 
  -5  -7  11      133.61      146.16     16.00 o 
  -4  -7  11      216.07      231.17     19.24 o 
  -3  -7  11       17.85       17.15      2.79 o 
  -2  -7  11      130.71      110.48      9.05 o 
  -1  -7  11       16.41       16.71      3.25 o 
   0  -7  11       13.36       24.01      5.84 o 
   1  -7  11       56.44       49.72      6.57 o 
   2  -7  11        2.50        7.37      2.29 o 
   3  -7  11       46.70       52.26      6.94 o 
   4  -7  11        7.66       18.79      4.31 o 
  -7  -6  11      507.25      489.26     16.29 o 
  -6  -6  11       11.03       15.99      3.26 o 
  -5  -6  11        3.00        3.60      1.49 o 
  -4  -6  11      224.14      221.67     11.38 o 
  -3  -6  11      448.82      453.98     14.32 o 
  -2  -6  11       79.62       91.71      7.96 o 
  -1  -6  11     1812.45     1676.15     33.34 o 
   0  -6  11      394.32      402.25     13.33 o 
   1  -6  11       58.44       47.95      6.48 o 
   2  -6  11      622.87      663.96     26.47 o 
   3  -6  11      252.70      251.30     15.10 o 
   4  -6  11      174.38      177.53     12.47 o 
   5  -6  11      311.21      322.93     18.31 o 
  -8  -5  11       22.99       21.29      3.79 o 
  -7  -5  11      737.77      737.18     20.38 o 
  -6  -5  11      133.85      118.54      7.43 o 
  -5  -5  11      440.67      459.31     14.41 o 
  -4  -5  11      768.43      795.48     20.00 o 
  -3  -5  11       79.26       67.19      5.08 o 
  -2  -5  11     2724.32     2645.30     46.96 o 
  -1  -5  11     1947.22     2068.08     38.62 o 
   0  -5  11        1.17        5.64      2.29 o 
   1  -5  11      704.52      722.57     27.08 o 
   2  -5  11      454.21      469.32     21.24 o 
   3  -5  11        9.60       11.83      2.72 o 
   4  -5  11     1651.28     1477.11     45.84 o 
   5  -5  11      785.90      776.88     31.29 o 
  -9  -4  11        0.29        7.28      4.00 o 
  -8  -4  11     1350.77     1332.78     30.45 o 
  -7  -4  11       40.09       40.24      4.66 o 
  -6  -4  11      353.46      324.19     12.05 o 
  -5  -4  11     2340.62     2310.85     69.82 o 
  -4  -4  11      373.34      349.90     11.76 o 
  -3  -4  11      520.97      500.37     14.44 o 
  -2  -4  11     1431.39     1507.88     30.11 o 
  -1  -4  11     1351.20     1339.67     27.28 o 
   0  -4  11      883.71      864.60     19.96 o 
   1  -4  11     2255.43     2221.53     58.25 o 
   2  -4  11      206.39      198.95     13.63 o 
   3  -4  11     1066.43     1007.52     34.63 o 
   4  -4  11     2312.00     2184.68     60.05 o 
   5  -4  11        5.51        3.24      3.88 o 
  -9  -3  11      851.66      899.91     33.25 o 
  -8  -3  11      876.74      858.24     29.32 o 
  -7  -3  11      151.56      152.87      8.31 o 
  -6  -3  11      117.57      113.52      6.95 o 
  -5  -3  11      843.80      839.82     20.44 o 
  -4  -3  11       13.52       12.86      2.49 o 
  -3  -3  11     1133.53     1130.59     62.63 o 
  -2  -3  11     1111.24     1067.03     23.13 o 
  -1  -3  11      298.98      286.15     16.67 o 
   0  -3  11     2272.69     2293.92     40.63 o 
   1  -3  11      233.99      221.07     13.66 o 
   2  -3  11       95.80       92.29      9.81 o 
   3  -3  11     1546.77     1483.86     44.56 o 
   4  -3  11      628.05      573.04     24.88 o 
   5  -3  11       36.26       33.49      7.58 o 
  -9  -2  11      693.60      718.75     25.03 o 
  -8  -2  11       89.05       76.13      7.12 o 
  -7  -2  11     1198.90     1208.61     27.11 o 
  -6  -2  11      143.53      128.13      6.96 o 
  -5  -2  11      427.05      409.53     34.88 o 
  -4  -2  11       70.74       77.80     10.01 o 
  -3  -2  11      240.14      213.42     12.32 o 
  -2  -2  11       37.98       43.30      3.99 o 
  -1  -2  11     2020.95     2023.88     36.57 o 
   0  -2  11      852.32      836.55     18.97 o 
   1  -2  11      839.90      813.18     28.27 o 
   2  -2  11      147.46      151.98     11.86 o 
   3  -2  11      344.34      302.98     16.81 o 
   4  -2  11       55.12       63.38      8.47 o 
   5  -2  11      312.54      291.12     17.73 o 
 -10  -1  11      430.37      422.00     15.44 o 
  -9  -1  11        2.10        1.97      3.13 o 
  -8  -1  11      143.28      141.79      8.17 o 
  -7  -1  11       34.30       35.25      4.48 o 
  -6  -1  11        4.20        8.56      2.20 o 
  -5  -1  11     1880.04     1963.03     36.81 o 
  -4  -1  11       80.02       85.47      5.45 o 
  -3  -1  11        1.93        7.29      5.23 o 
  -2  -1  11      466.74      444.33     12.81 o 
  -1  -1  11      838.84      817.51     18.66 o 
   0  -1  11      348.58      340.51     16.59 o 
   1  -1  11       31.11       40.03      6.39 o 
   2  -1  11      911.42      890.84     30.38 o 
   3  -1  11       34.34       25.06      5.96 o 
   4  -1  11      234.01      241.31     15.34 o 
   5  -1  11       44.10       56.23      8.40 o 
 -10   0  11        7.23        7.92      3.00 o 
  -9   0  11      509.99      501.66     26.01 o 
  -8   0  11      332.16      334.62     12.79 o 
  -7   0  11       22.00       21.06      3.75 o 
  -6   0  11     1911.09     1807.84     34.90 o 
  -5   0  11       20.81       17.58      3.01 o 
  -4   0  11       73.57       72.79      5.16 o 
  -3   0  11      105.76       98.27     10.10 o 
  -2   0  11      134.03      140.04      6.61 o 
  -1   0  11       22.02       20.03      1.97 o 
   0   0  11      587.68      572.97     18.03 o 
   1   0  11       91.33       98.88      8.94 o 
   2   0  11      239.92      235.51      8.88 o 
   3   0  11      328.65      322.56     11.04 o 
   4   0  11       20.20       20.48      4.34 o 
   5   0  11        3.23        9.19      2.32 o 
 -10   1  11      209.90      198.56     10.27 o 
  -9   1  11      525.45      533.02     17.07 o 
  -8   1  11        3.08        5.38      2.71 o 
  -7   1  11      281.86      238.62     10.44 o 
  -6   1  11      177.24      176.37      8.14 o 
  -5   1  11       23.99       34.05      3.25 o 
  -4   1  11       57.33       57.38      3.42 o 
  -3   1  11      231.36      243.42      7.02 o 
  -2   1  11      569.24      565.31     11.68 o 
  -1   1  11      669.90      627.91     12.36 o 
   0   1  11       74.82       72.65      4.88 o 
   1   1  11       13.67       19.80      2.86 o 
   2   1  11      165.07      164.19      7.45 o 
   3   1  11        0.96       13.32      4.37 o 
   4   1  11       27.16       33.74      5.16 o 
 -10   2  11       31.49       43.03      5.49 o 
  -9   2  11      141.72      127.66      8.32 o 
  -8   2  11       15.09       16.24      2.53 o 
  -7   2  11       56.28       55.50      3.90 o 
  -6   2  11        0.81        2.74      0.94 o 
  -5   2  11      129.98      117.61      5.01 o 
  -4   2  11       91.35       78.39      4.13 o 
  -3   2  11      124.45      145.40      5.65 o 
  -2   2  11      369.72      337.58      8.70 o 
  -1   2  11       12.01       10.86      1.75 o 
   0   2  11       60.47       63.20      4.75 o 
   1   2  11       29.00       39.64      5.23 o 
   2   2  11        0.72        7.30      2.51 o 
   3   2  11        6.05       12.16      3.39 o 
   4   2  11      128.18      163.22     11.28 o 
  -9   3  11       51.33       55.98      4.46 o 
  -8   3  11        0.61        3.13      1.68 o 
  -7   3  11       61.95       64.08      4.18 o 
  -6   3  11       19.91       18.46      2.28 o 
  -5   3  11        5.04        9.93      1.92 o 
  -4   3  11      160.54      148.27      5.72 o 
  -3   3  11        9.47       22.63      3.58 o 
  -2   3  11      103.79      111.20      5.97 o 
  -1   3  11      374.74      402.10     12.00 o 
   0   3  11       12.05       21.15      4.34 o 
   1   3  11       59.00       50.30      6.20 o 
   2   3  11      288.39      289.38     15.04 o 
   3   3  11       30.84       41.56      5.87 o 
  -9   4  11       51.82       56.62      4.50 o 
  -8   4  11      350.65      370.45     10.70 o 
  -7   4  11      305.14      303.66      9.13 o 
  -6   4  11       63.08       64.54     12.96 o 
  -5   4  11      188.20      185.19     11.90 o 
  -4   4  11      263.42      250.54     14.93 o 
  -3   4  11       82.99       86.36      5.62 o 
  -2   4  11      522.21      532.88     15.01 o 
  -1   4  11      603.32      640.70     24.02 o 
   0   4  11      160.74      142.75     10.36 o 
   1   4  11       69.87       89.79      8.50 o 
   2   4  11      229.97      237.79     14.12 o 
  -8   5  11      536.48      541.70     17.34 o 
  -7   5  11       97.09      104.98      6.79 o 
  -6   5  11      398.47      382.05     13.28 o 
  -5   5  11      601.09      614.58     17.44 o 
  -4   5  11       92.77      100.30      6.28 o 
  -3   5  11      547.29      534.38     15.75 o 
  -2   5  11      691.25      708.89     37.16 o 
  -1   5  11        6.84        7.06      3.64 o 
   0   5  11      284.39      319.69     16.87 o 
   1   5  11     1295.86     1310.62     40.74 o 
  -7   6  11      106.41      120.81      7.71 o 
  -6   6  11       87.39      103.04      9.06 o 
  -5   6  11      302.97      309.24     32.55 o 
  -4   6  11       32.68       32.56      3.95 o 
  -3   6  11      657.38      736.31     20.10 o 
  -2   6  11      310.57      321.23     21.56 o 
   0   6  11      540.77      608.77     25.55 o 
  -5   7  11        3.02        6.94      2.10 o 
  -4   7  11       78.33       91.00      6.64 o 
  -3   7  11      234.00      265.26     11.37 o 
  -3  -9  12       43.79       49.36      8.53 o 
  -2  -9  12      373.07      378.47     19.53 o 
  -1  -9  12      271.20      310.99     12.77 o 
   0  -9  12      177.65      163.51      8.90 o 
   1  -9  12      945.85     1024.33     36.18 o 
  -5  -8  12       99.87      109.61      7.37 o 
  -4  -8  12      121.95      112.83      7.78 o 
  -3  -8  12      228.70      229.03     10.87 o 
  -2  -8  12      120.68      113.29      7.47 o 
  -1  -8  12       41.08       46.15      5.18 o 
   0  -8  12      447.96      416.88     21.18 o 
   1  -8  12       27.92       28.42      5.20 o 
   2  -8  12       41.77       40.52      6.20 o 
  -6  -7  12       54.45       51.37      5.43 o 
  -5  -7  12        2.13        4.00      1.54 o 
  -4  -7  12      417.64      431.05     14.74 o 
  -3  -7  12       84.85       85.56      7.84 o 
  -2  -7  12       97.27       89.91      8.92 o 
  -1  -7  12       22.21       28.04      9.18 o 
   0  -7  12       70.84       58.83      7.18 o 
   1  -7  12      188.56      186.11     12.68 o 
   2  -7  12       35.08       38.69      5.99 o 
   3  -7  12        0.26        8.16      2.54 o 
  -7  -6  12      384.42      397.43     14.71 o 
  -6  -6  12       73.85       76.74      6.13 o 
  -5  -6  12      814.05      832.46     31.10 o 
  -4  -6  12       10.09       16.25      2.57 o 
  -3  -6  12       92.09       99.79      6.38 o 
  -2  -6  12      383.79      338.17     12.21 o 
  -1  -6  12        9.86       19.00      2.90 o 
   0  -6  12      548.18      582.45     24.20 o 
   1  -6  12      318.68      287.70     16.29 o 
   2  -6  12        6.25        9.23      2.60 o 
   3  -6  12      208.81      206.25     13.97 o 
   4  -6  12       28.44       35.73      5.78 o 
  -8  -5  12        0.51        4.16      2.22 o 
  -7  -5  12       88.45       87.79      6.92 o 
  -6  -5  12      582.43      548.98     16.81 o 
  -5  -5  12       31.40       35.99      4.00 o 
  -4  -5  12      106.71       98.27      6.31 o 
  -3  -5  12      340.99      308.63     12.88 o 
  -2  -5  12      223.69      192.38     17.30 o 
  -1  -5  12       42.17       47.47      4.27 o 
   0  -5  12     1197.45     1191.80     38.29 o 
   1  -5  12      236.62      238.34     14.42 o 
   2  -5  12      249.14      253.99     15.31 o 
   3  -5  12      138.28      128.32     12.38 o 
   4  -5  12       39.35       47.52      8.13 o 
  -8  -4  12       26.06       24.85      3.97 o 
  -7  -4  12       11.89       22.97      3.99 o 
  -6  -4  12       84.01       65.96      5.37 o 
  -5  -4  12       51.93       52.08      4.66 o 
  -4  -4  12      189.73      180.26      8.51 o 
  -3  -4  12       27.96       30.36      3.59 o 
  -2  -4  12       57.98       64.56      4.94 o 
  -1  -4  12        4.61       12.01      3.13 o 
   0  -4  12       88.61       86.43      9.66 o 
   1  -4  12      993.91      904.53     32.36 o 
   2  -4  12      197.98      188.80     13.84 o 
   3  -4  12       71.32       81.35     10.18 o 
   4  -4  12       94.55      105.37     11.22 o 
  -9  -3  12      137.58      150.64      9.10 o 
  -8  -3  12       85.09       80.15      6.62 o 
  -7  -3  12       38.82       39.67     12.68 o 
  -6  -3  12      126.03      130.62      7.90 o 
  -5  -3  12       41.55       45.05      4.33 o 
  -4  -3  12       59.24       72.55      5.49 o 
  -3  -3  12      384.13      410.03     13.20 o 
  -2  -3  12      100.12       98.38      6.05 o 
  -1  -3  12      168.01      193.90     11.55 o 
   0  -3  12      258.85      293.66     16.50 o 
   1  -3  12      144.44      134.68     11.64 o 
   2  -3  12      281.84      299.86     17.57 o 
   3  -3  12      810.39      745.00     29.58 o 
   4  -3  12       23.63       14.18      6.08 o 
  -9  -2  12      546.89      554.18     18.01 o 
  -8  -2  12      268.28      264.61     17.17 o 
  -7  -2  12      403.93      384.67     13.72 o 
  -6  -2  12      154.16      150.04      9.23 o 
  -5  -2  12        4.47       11.05      6.56 o 
  -4  -2  12      518.41      530.03     22.49 o 
  -3  -2  12       85.13       86.82     19.41 o 
  -2  -2  12       42.77       46.34      4.31 o 
  -1  -2  12      575.42      600.08     23.90 o 
   0  -2  12      710.18      725.14     27.23 o 
   1  -2  12     1185.08     1224.65     38.51 o 
   2  -2  12      896.89     1003.21     34.56 o 
   3  -2  12      415.87      428.95     21.45 o 
   4  -2  12      194.48      207.87     14.91 o 
  -9  -1  12       39.05       40.37      5.27 o 
  -8  -1  12      937.04      918.93     23.80 o 
  -7  -1  12      429.94      414.46     14.33 o 
  -6  -1  12     1173.16     1107.15     25.33 o 
  -5  -1  12      705.35      729.32     18.88 o 
  -4  -1  12      977.40      950.14     22.01 o 
  -3  -1  12       24.70       21.64      6.05 o 
  -2  -1  12     1135.38     1185.83     25.17 o 
  -1  -1  12      972.65     1019.35     22.42 o 
   0  -1  12       19.11       24.91      5.75 o 
   1  -1  12       84.53       91.96      9.41 o 
   2  -1  12     1859.87     1965.25     54.18 o 
   3  -1  12        0.27        7.67      5.07 o 
   4  -1  12      395.85      400.53     20.63 o 
  -9   0  12      211.38      214.20     10.72 o 
  -8   0  12      723.72      705.73     20.09 o 
  -7   0  12      188.96      187.14      9.06 o 
  -6   0  12     1327.53     1373.92     52.70 o 
  -5   0  12      407.42      387.16     12.76 o 
  -4   0  12      332.97      297.28     10.70 o 
  -3   0  12      334.90      324.43     11.11 o 
  -2   0  12      597.40      619.27     16.11 o 
  -1   0  12      152.39      159.52      8.24 o 
   0   0  12       83.29       91.41      9.17 o 
   1   0  12     2348.13     2373.42     61.24 o 
   2   0  12      223.32      240.45     14.73 o 
   3   0  12      527.25      558.55     23.62 o 
   4   0  12      152.31      160.32     12.56 o 
  -9   1  12      204.11      203.59     10.42 o 
  -8   1  12       44.54       49.72      5.63 o 
  -7   1  12       38.80       46.88      7.12 o 
  -6   1  12      217.92      219.20     13.69 o 
  -5   1  12       38.59       36.20      4.03 o 
  -4   1  12       22.19       30.88      3.70 o 
  -3   1  12      357.89      341.57     11.48 o 
  -2   1  12      171.10      153.60      7.20 o 
  -1   1  12       10.10       17.21      4.86 o 
   0   1  12       15.87       20.78      5.58 o 
   1   1  12       23.66       26.56      6.02 o 
   2   1  12       74.10       81.17      7.09 o 
   3   1  12      549.73      591.71     22.68 o 
  -9   2  12       64.55       69.42      6.41 o 
  -8   2  12       80.57       85.21      7.12 o 
  -7   2  12      395.05      399.45     13.60 o 
  -6   2  12        4.94       10.25      2.22 o 
  -5   2  12       10.99       11.50      3.46 o 
  -4   2  12        9.84       12.64      2.03 o 
  -3   2  12       21.78       24.20      2.57 o 
  -2   2  12       77.05       94.56      5.62 o 
  -1   2  12        2.21        3.43      2.43 o 
   0   2  12      126.45      135.02      9.14 o 
   1   2  12       27.85       32.33      4.89 o 
   2   2  12       61.91       81.84      7.49 o 
   3   2  12        0.68        2.66      2.29 o 
  -9   3  12       66.38       70.61      6.38 o 
  -8   3  12        8.31        9.95      2.29 o 
  -7   3  12       53.92       69.07      4.49 o 
  -6   3  12      306.55      313.18     18.50 o 
  -5   3  12       25.16       21.15      2.50 o 
  -4   3  12       44.40       47.50      4.21 o 
  -3   3  12     1062.36     1031.21     22.97 o 
  -2   3  12       92.02       89.56      5.43 o 
  -1   3  12      139.29      127.41      9.29 o 
   0   3  12      291.31      284.03     14.46 o 
   1   3  12        5.89        6.48      2.93 o 
   2   3  12      153.03      148.19     10.51 o 
  -8   4  12        9.75       14.80      3.18 o 
  -7   4  12      121.66      116.92      7.06 o 
  -6   4  12      187.28      195.83      8.91 o 
  -5   4  12       12.57       16.00      2.50 o 
  -4   4  12      367.43      390.20     12.90 o 
  -3   4  12       24.07       33.81      3.81 o 
  -2   4  12       34.62       49.68      4.37 o 
  -1   4  12       88.93       90.55      8.65 o 
   0   4  12        1.55       -0.79      2.72 o 
   1   4  12      358.53      364.80     18.21 o 
  -7   5  12      390.85      390.47     28.68 o 
  -6   5  12       20.07       18.35      3.00 o 
  -5   5  12      108.55      117.97      7.07 o 
  -4   5  12      157.18      163.74      8.16 o 
  -3   5  12       13.53       19.08      3.22 o 
  -2   5  12      211.00      229.08     14.12 o 
  -1   5  12        2.65       11.80      3.91 o 
   0   5  12       10.56        8.74      3.67 o 
  -5   6  12       57.58       72.66      5.87 o 
  -4   6  12       62.68       77.53      6.03 o 
  -3   6  12      208.37      232.35     10.24 o 
  -2   6  12       28.14       37.01      6.42 o 
  -3  -8  13      610.87      628.78     19.57 o 
  -2  -8  13       86.35       89.60     10.56 o 
  -1  -8  13      505.85      532.86     17.43 o 
   0  -8  13      127.48      135.41     11.00 o 
   1  -8  13      187.67      205.06     14.03 o 
  -5  -7  13        3.64        3.12      4.97 o 
  -4  -7  13      483.96      464.31     15.78 o 
  -3  -7  13      636.29      629.60     18.64 o 
  -2  -7  13       51.52       49.42      6.66 o 
  -1  -7  13     1250.19     1336.82     60.22 o 
   0  -7  13      252.44      283.23     16.35 o 
   1  -7  13       51.86       77.90      8.68 o 
   2  -7  13      103.02      109.77     10.76 o 
  -6  -6  13      124.51      143.71     10.48 o 
  -5  -6  13      991.91      978.86     24.90 o 
  -4  -6  13     1106.93     1071.98     32.16 o 
  -3  -6  13      142.42      143.01      7.66 o 
  -2  -6  13      141.00      153.20      7.91 o 
  -1  -6  13      712.55      680.88     34.40 o 
   0  -6  13        7.01       10.73      2.99 o 
   1  -6  13       10.31        9.69      2.72 o 
   2  -6  13      295.95      316.58     17.94 o 
   3  -6  13        6.48       11.49      3.30 o 
  -7  -5  13       54.68       42.28      5.06 o 
  -6  -5  13      153.44      148.47      7.98 o 
  -5  -5  13      386.35      374.04     17.13 o 
  -4  -5  13      171.58      161.22     15.11 o 
  -3  -5  13       91.91       89.75      6.11 o 
  -2  -5  13       88.74       88.37      6.46 o 
  -1  -5  13       35.40       41.07      4.04 o 
   0  -5  13       40.49       34.66      5.78 o 
   1  -5  13      106.41      117.29     10.39 o 
   2  -5  13        0.87        1.96      4.61 o 
   3  -5  13       20.88       22.19      6.30 o 
  -8  -4  13       56.30       57.57     11.66 o 
  -7  -4  13      144.29      135.42      8.23 o 
  -6  -4  13       10.33       11.29      1.99 o 
  -5  -4  13       36.97       42.95      4.40 o 
  -4  -4  13        3.34        8.29      2.32 o 
  -3  -4  13        0.93        3.65      1.18 o 
  -2  -4  13      234.46      206.53      9.13 o 
  -1  -4  13      324.34      334.00     18.99 o 
   0  -4  13      109.74      111.15     11.25 o 
   1  -4  13      127.15      117.93     11.80 o 
   2  -4  13       13.37       14.09      5.99 o 
   3  -4  13       93.15       86.03     10.45 o 
  -8  -3  13       41.26       47.66     11.09 o 
  -7  -3  13       27.77       32.99      3.99 o 
  -6  -3  13      240.29      227.67     10.02 o 
  -5  -3  13      896.75      933.30     23.13 o 
  -4  -3  13       37.17       44.17      4.57 o 
  -3  -3  13      219.33      208.93      9.39 o 
  -2  -3  13       11.55       18.39      3.22 o 
  -1  -3  13       58.59       59.17      8.56 o 
   0  -3  13     1043.24     1005.17     34.66 o 
   1  -3  13       63.23       67.63      9.26 o 
   2  -3  13      146.46      135.38     12.96 o 
   3  -3  13      447.78      426.14     22.46 o 
  -8  -2  13        5.96        2.84      2.80 o 
  -7  -2  13      167.49      161.15     15.57 o 
  -6  -2  13      422.34      405.37     14.05 o 
  -5  -2  13       34.69       36.78      4.22 o 
  -4  -2  13       97.32      101.31      6.51 o 
  -3  -2  13      202.40      208.57      9.22 o 
  -2  -2  13      223.76      231.03      9.60 o 
  -1  -2  13      212.18      200.05     13.97 o 
   0  -2  13     1236.11     1284.64     40.34 o 
   1  -2  13      215.77      180.52     13.63 o 
   2  -2  13     1404.09     1385.15     43.92 o 
   3  -2  13      599.13      586.36     26.16 o 
  -8  -1  13       99.42      109.63      8.05 o 
  -7  -1  13       82.74       88.39      6.63 o 
  -6  -1  13      326.76      323.32     12.35 o 
  -5  -1  13       19.20       25.57      4.40 o 
  -4  -1  13       96.83       97.66      6.34 o 
  -3  -1  13       96.56       98.11      7.55 o 
  -2  -1  13      361.42      319.28     11.35 o 
  -1  -1  13      687.62      702.43     27.17 o 
   0  -1  13       12.35        8.68      4.40 o 
   1  -1  13        4.92        8.19      4.61 o 
   2  -1  13      407.65      414.95     20.93 o 
   3  -1  13        0.34        5.29      5.01 o 
  -9   0  13       65.19       81.93      8.19 o 
  -8   0  13      443.43      412.38     24.20 o 
  -7   0  13       33.76       31.56      5.41 o 
  -6   0  13      130.74      133.10      7.56 o 
  -5   0  13     1102.36     1039.35     61.37 o 
  -4   0  13        2.96        7.02      2.09 o 
  -3   0  13       25.89       30.94      3.80 o 
  -2   0  13      578.20      543.31     15.56 o 
  -1   0  13       90.64      100.51     10.05 o 
   0   0  13       47.02       53.11      7.61 o 
   1   0  13      481.27      524.94     23.13 o 
   2   0  13       11.44       17.60      5.41 o 
   3   0  13      157.95      170.65     12.80 o 
  -8   1  13        3.39        5.69      4.45 o 
  -7   1  13      445.20      449.37     14.92 o 
  -6   1  13     2252.52     2196.61     50.62 o 
  -5   1  13       28.50       24.98      4.37 o 
  -4   1  13      476.95      444.66     13.97 o 
  -3   1  13      419.26      434.63     13.63 o 
  -2   1  13      100.64      118.71      8.22 o 
  -1   1  13      661.65      701.15     26.53 o 
   0   1  13      265.43      265.63     15.40 o 
  -8   2  13      178.27      175.18      9.21 o 
  -7   2  13     1300.36     1279.48     69.57 o 
  -6   2  13        9.10       20.30      3.09 o 
  -5   2  13      100.88      108.59      6.68 o 
  -4   2  13      789.26      753.48     19.49 o 
  -3   2  13      574.97      598.20     16.70 o 
  -2   2  13       86.13       89.97      7.21 o 
  -8   3  13      416.54      445.30     15.34 o 
  -7   3  13      288.24      293.40     11.73 o 
  -6   3  13        9.45       18.99      2.94 o 
  -5   3  13      543.76      564.76     24.27 o 
  -4   3  13      684.35      729.15     18.69 o 
  -3   3  13      139.25      137.12      6.86 o 
  -2   3  13      500.99      558.92     21.79 o 
  -1   3  13      230.88      244.27     13.57 o 
   0   3  13        1.43        3.64      2.63 o 
   1   3  13      368.54      395.03     18.34 o 
  -7   4  13        4.58       19.30      4.10 o 
  -6   4  13       48.94       59.91      5.10 o 
  -5   4  13       62.96       70.99      5.42 o 
  -4   4  13       62.26       77.07      9.20 o 
  -3   4  13       36.00       52.51      4.54 o 
  -2   4  13      100.70      116.68     10.08 o 
  -1   4  13        3.99       19.07      4.43 o 
  -5   5  13        8.18       21.79      3.21 o 
  -4   5  13        2.19        9.64      2.00 o 
  -3   5  13       19.67       36.65      4.06 o 
  -4  -7  14      447.30      436.36     15.56 o 
  -3  -7  14      369.10      367.72     19.83 o 
  -2  -7  14        0.58       12.13      3.06 o 
  -1  -7  14        3.55       10.85      3.85 o 
   0  -7  14      809.43      809.30     32.27 o 
  -5  -6  14      236.88      230.22     10.78 o 
  -4  -6  14      404.48      377.40     14.05 o 
  -3  -6  14       23.72       33.49      5.99 o 
  -2  -6  14      708.84      750.87     20.83 o 
  -1  -6  14       16.36       25.37      4.77 o 
   0  -6  14      100.08      116.13     10.60 o 
   1  -6  14       78.20       70.08      8.62 o 
  -6  -5  14      465.18      467.63     16.17 o 
  -5  -5  14     1040.18     1082.55     41.41 o 
  -4  -5  14        0.43        3.51      4.19 o 
  -3  -5  14      938.71      947.66     23.97 o 
  -2  -5  14      665.91      651.66     18.72 o 
  -1  -5  14        0.32        6.08      2.17 o 
   0  -5  14      232.07      243.63     15.40 o 
   1  -5  14      140.86      129.64     12.84 o 
   2  -5  14        0.23        3.39      3.91 o 
  -7  -4  14      195.96      204.55     10.03 o 
  -6  -4  14     1338.64     1392.62     31.60 o 
  -5  -4  14       45.23       52.37      4.85 o 
  -4  -4  14      919.44      970.69     24.21 o 
  -3  -4  14     1521.24     1564.98     33.40 o 
  -2  -4  14        0.40        0.30      1.50 o 
  -1  -4  14      619.07      624.75     27.20 o 
   0  -4  14      959.74      987.65     36.15 o 
   1  -4  14       24.34       15.13      6.11 o 
   2  -4  14      692.37      655.80     28.73 o 
  -7  -3  14      404.39      413.08     14.97 o 
  -6  -3  14      327.71      313.84     15.40 o 
  -5  -3  14        3.86        6.15      5.70 o 
  -4  -3  14     1402.46     1371.01     30.49 o 
  -3  -3  14        0.26        2.82      2.60 o 
  -2  -3  14       96.94       96.58      6.28 o 
  -1  -3  14      915.47      902.57     33.49 o 
   0  -3  14      114.81      121.88     12.35 o 
   1  -3  14       56.89       57.64      8.83 o 
   2  -3  14      696.11      678.93     28.97 o 
  -8  -2  14        6.19        9.87      2.95 o 
  -7  -2  14      155.00      151.72      8.68 o 
  -6  -2  14        1.30        2.25      1.77 o 
  -5  -2  14       37.38       36.59      7.01 o 
  -4  -2  14      258.98      254.51     10.79 o 
  -3  -2  14        7.75        8.07      2.03 o 
  -2  -2  14      410.91      355.74     13.06 o 
  -1  -2  14      350.36      371.04     19.83 o 
   0  -2  14       20.40       16.35      5.96 o 
   1  -2  14       12.67        9.63      4.95 o 
   2  -2  14       72.80       73.74      9.66 o 
  -8  -1  14        3.25       11.57      2.60 o 
  -7  -1  14        2.21        5.13      3.41 o 
  -6  -1  14       34.73       38.49      6.75 o 
  -5  -1  14       35.50       46.45     11.31 o 
  -4  -1  14       59.75       58.21     11.09 o 
  -3  -1  14       46.72       42.42      9.90 o 
  -2  -1  14        2.90        3.30      4.06 o 
  -1  -1  14        3.33        7.18      4.68 o 
   0  -1  14       57.05       52.14      8.28 o 
   1  -1  14      372.14      369.29     20.11 o 
   2  -1  14       65.87       68.49      9.38 o 
  -8   0  14      193.91      184.32      9.62 o 
  -7   0  14       58.76       58.65     10.91 o 
  -6   0  14       11.15       10.13      3.48 o 
  -5   0  14       89.34       91.07      6.56 o 
  -4   0  14       11.64        8.10      2.36 o 
  -3   0  14      218.53      205.10      9.22 o 
  -2   0  14      511.27      488.23     22.58 o 
  -1   0  14      381.33      370.85     19.38 o 
   0   0  14      545.78      539.21     24.11 o 
   1   0  14       27.25       41.16      7.92 o 
  -7   1  14      282.95      289.58     12.02 o 
  -6   1  14     1809.98     1769.28     48.55 o 
  -5   1  14      283.28      296.00     11.62 o 
  -4   1  14       57.54       72.05     11.49 o 
  -3   1  14     1170.28     1131.59     25.66 o 
  -2   1  14      517.41      495.94     22.40 o 
  -1   1  14        3.66        7.88      4.16 o 
  -7   2  14      459.52      425.03     27.05 o 
  -6   2  14       66.09       71.25      5.79 o 
  -5   2  14       21.32       33.45      4.05 o 
  -4   2  14      470.03      482.56     15.21 o 
  -3   2  14      923.49      880.17     30.56 o 
  -6   3  14       39.84       50.85      7.00 o 
  -5   3  14       33.23       46.88      6.02 o 
  -4   3  14      219.91      210.10     13.26 o 
  -3   3  14       38.09       43.00      5.71 o 
  -4   4  14       62.72      102.19      8.89 o 
  -2  -6  15      446.86      445.94     22.74 o 
  -4  -5  15      179.52      185.23      9.34 o 
  -3  -5  15      397.48      396.92     14.43 o 
  -2  -5  15      734.40      794.76     31.78 o 
  -1  -5  15      529.73      518.18     24.85 o 
   0  -5  15      511.70      517.82     25.37 o 
  -5  -4  15      719.62      702.54     20.48 o 
  -4  -4  15        0.83        4.90      2.61 o 
  -3  -4  15      818.93      785.27     21.67 o 
  -2  -4  15      529.00      511.86     24.97 o 
  -1  -4  15       54.12       56.72      9.14 o 
   0  -4  15      882.39      837.82     33.07 o 
  -6  -3  15      406.28      396.86     14.90 o 
  -5  -3  15        3.97        8.00      2.32 o 
  -4  -3  15      136.12      147.83      8.51 o 
  -3  -3  15      143.97      142.08      9.17 o 
  -2  -3  15       46.29       48.29      8.74 o 
  -1  -3  15      422.23      369.81     20.69 o 
   0  -3  15      511.73      516.38     24.78 o 
  -6  -2  15       19.68       19.33      5.65 o 
  -5  -2  15      182.28      165.52      8.96 o 
  -4  -2  15       29.18       33.50      4.61 o 
  -3  -2  15        4.71        8.35      2.21 o 
  -2  -2  15      113.20      118.85     12.25 o 
  -1  -2  15       16.24       24.17      6.60 o 
   0  -2  15        5.34        4.19      4.95 o 
  -6  -1  15      298.63      294.70     12.29 o 
  -5  -1  15       99.44       94.61      6.87 o 
  -4  -1  15      103.61      111.98      7.12 o 
  -3  -1  15       36.73       48.86      5.13 o 
  -2  -1  15      223.89      232.87     16.11 o 
  -1  -1  15      277.29      329.78     19.41 o 
   0  -1  15      106.34      115.15     11.89 o 
  -6   0  15      241.98      251.06     11.27 o 
  -5   0  15       51.45       56.12      8.34 o 
  -4   0  15      121.86      141.62      8.01 o 
  -3   0  15      316.92      314.00     12.06 o 
  -2   0  15       38.83       43.15      8.13 o 
  -1   0  15      774.37      876.14     32.73 o 
  -6   1  15       95.93      100.81      7.29 o 
  -5   1  15        4.72       14.09      3.09 o 
  -4   1  15      128.07      138.86      7.78 o 
  -3   1  15        0.47        7.49      5.16 o 
  -2   1  15      149.27      174.35     13.14 o 
  -5   2  15      103.93      119.67      9.90 o 
  -4   2  15       65.71       79.82      7.92 o 
                                                 
